# Supplementary material for: Non-equilibrium dynamics of a nascent polypeptide during translation suppress its misfolding
Source: Nat Commun. 2019 Jun 20;10:2709. doi: 10.1038/s41467-019-10647-6 (PMC6586675; doi:10.1038/s41467-019-10647-6)
Supplement: Supplementary file 3 — Source Data [file 41467_2019_10647_MOESM3_ESM.xlsx]

## Sheet: Fig. 1
Fig 1c								Fig 1d						Data for 1e
FL- unfolding		FL-folding		N domain		C domain		FL		C domain		N domain		FL int								C domain								N domain
extension	force	extension	force	extension	force	extension	force	time	force	time	force	time	force	force (unfolded)	s.e.m.	ln(kf)	s.e.m.	force (folded)	s.e.m.	ln(ku)	s.e.m.	force (unfolded)	s.e.m.	ln(kf)	s.e.m.	force (folded)	s.e.m.	ln(ku)	s.e.m.	force (unfolded)	s.e.m.	ln(kf)	s.e.m.	force (folded)	s.e.m.	ln(ku)	s.e.m.
1203.37	1203.37	1408.69	17.3693	1541.03	15.2185	1466.94	15.5307	-0.0245972	5.58944	3.9458	5.33905	3.96701	3.073	4.71993	0.130037	5.31952	0.138945	5.21832	0.150328	1.97495	0.244694	4.49848	0.133222	5.31916	0.109441	4.87717	0.134314	1.32731	0.209087	2.33073	0.0963744	2.84228	0.118003	2.5558	0.103235	2.83743	0.0818698
1203.95	1203.95	1409.79	17.1885	1540.97	15.2272	1466.86	15.6395	-0.0205994	5.95173	3.9498	5.70385	3.97101	3.2164	5.13209	0.131713	4.65684	0.074215	5.70478	0.146713	2.76639	0.0444225	4.80348	0.0892857	5.01255	0.0931602	5.23432	0.160608	2.15981	0.0661847	2.60755	0.0727022	3.0028	0.0429456	2.86168	0.0819393	2.96841	0.0529891
1202.95	1202.95	1409.05	17.2516	1540.69	15.2467	1466.88	15.6815	-0.0166016	5.61692	3.9538	5.72515	3.97501	3.3695	5.44558	0.107181	4.29611	0.102079	6.03007	0.12446	2.84371	0.150048	5.15958	0.109033	4.62247	0.0555996	5.71228	0.133551	2.85017	0.064065	2.8639	0.0684611	2.64555	0.0615462	3.14819	0.0768432	3.13987	0.0322451
1201.66	1201.66	1409.51	17.1229	1540.43	15.231	1467.07	15.6358	-0.0126038	5.6251	3.9578	5.27066	3.979	3.1743	5.74716	0.0896027	3.87643	0.117972	6.35678	0.102693	3.36145	0.118611	5.46164	0.100061	4.09779	0.0665029	6.06199	0.114239	3.37754	0.0368741	3.13825	0.0795404	2.21399	0.0761375	3.46369	0.0936936	3.39652	0.0284803
1201.27	1201.27	1409.08	17.1495	1540.97	15.0693	1466.82	15.68	-0.00859833	5.85657	3.9618	5.24824	3.983	3.19398	6.1281	0.109475	3.0315	0.141484	6.78721	0.133814	3.91775	0.0984158	5.80978	0.111065	3.40044	0.0727604	6.4662	0.119907	3.82674	0.0423961	3.41654	0.0976041	1.73989	0.10151	3.77364	0.117912	3.65142	0.0560468
1201.5	1201.5	1408.92	17.162	1540.13	15.1728	1466.16	15.7662	-0.00460052	5.42544	3.9658	4.96006	3.987	3.25788	6.46183	0.0934076	2.54958	0.214087	7.12698	0.120453	4.30288	0.174784	6.24131	0.0931756	2.63715	0.10031	6.94816	0.105708	4.25754	0.0372528	3.65644	0.0722045	1.30376	0.0952904	4.05122	0.0904203	3.839	0.0850889
1202.25	1202.25	1409.04	17.1411	1539.88	15.2049	1467.09	15.5653	-0.000602722	5.92469	3.9698	5.23013	3.991	3.19462	6.80597	0.0703388	1.9183	0.162225	7.51111	0.0632485	4.53531	0.102671	6.52443	0.0743312	1.84441	0.0612467	7.2539	0.0848428	4.59671	0.0208915	3.9104	0.0661056	0.639296	0.090713	4.31481	0.100048	4.10275	0.0572967
1202.57	1202.57	1409.16	17.055	1541.13	15.0433	1466.56	15.5655	0.00340271	5.67479	3.9738	5.2729	3.995	3.1067	7.085	0.0917151	0.891886	0.287685	7.80221	0.134425	5.05858	0.163042	6.87038	0.110035	1.13648	0.158868	7.62631	0.128376	5.05753	0.0893041	4.41123	0.0460604	0.542442	0.0450623	4.77039	0.0477207	5.07444	0.0675208
1203.46	1203.46	1408.83	17.0174	1541.03	15.0311	1467.15	15.4858	0.00740051	5.79698	3.9778	5.55433	3.99899	3.33381	7.40193	0.0872374	0.589758	0.194911	8.13436	0.070734	5.06962	0.0922275	7.23673	0.118997	0.313731	0.0986747	7.97992	0.208712	5.21706	0.12317	4.91674	0	-0.238505	0.0431556	5.46314	0	5.28528	0.148837
1202.97	1202.97	1408.59	17.0399	1540.64	14.9912	1466.94	15.5243	0.0113983	5.61241	3.9818	6.05996	4.00299	3.20601	7.83887	0.197841	0.151571	0.307696	8.54951	0.294639	5.31698	0.380521	7.552	0.145578	-0.0633054	0.300717	8.28614	0.257985	5.68243	0.11157
1201.1	1201.1	1408.8	17.0153	1540.69	14.9487	1466.68	15.5388	0.0154037	5.28326	3.9858	6.01384	4.00699	3.34404
1202.68	1202.68	1408.34	17.0758	1540.79	14.9539	1466.7	15.4811	0.0194016	5.20899	3.9898	5.8667	4.01099	3.36335
1203.34	1203.34	1408.87	16.9624	1540.38	14.9917	1465.83	15.5236	0.0233994	5.37316	3.9938	5.84202	4.01501	3.14314
1204.01	1204.01	1408.36	16.9359	1540.9	14.8797	1466.35	15.4319	0.0273972	5.70491	3.9978	5.75865	4.01901	3.09913
1204.52	1204.52	1408.39	16.9182	1539.64	14.9425	1466.51	15.4135	0.0314026	5.84646	4.0018	5.79296	4.02301	2.96484
1204.1	1204.1	1408.24	16.913	1538.87	15.0359	1466.01	15.4884	0.0354004	5.83241	4.0058	5.81221	4.02701	3.15354
1204.3	1204.3	1408.15	16.92	1539.69	14.9395	1465.94	15.4241	0.0393982	5.99383	4.0098	5.71246	4.03101	2.86806
1205.19	1205.19	1408.23	16.9143	1539.4	14.9429	1466.42	15.2899	0.0434036	5.82255	4.0138	5.81485	4.035	2.93898
1205.76	1205.76	1407.54	16.9103	1539.48	14.9391	1465.47	15.4156	0.0474014	5.66501	4.0178	5.79496	4.039	3.17203
1204.49	1204.49	1407.43	16.8919	1539.75	14.8259	1466.41	15.2695	0.0513992	5.76978	4.0218	5.88727	4.043	2.94546
1205.37	1205.37	1407.35	16.9035	1540.5	14.6702	1466.12	15.3387	0.055397	5.85463	4.0258	5.83879	4.047	3.11542
1202.33	1202.33	1407.54	16.8929	1540.52	14.6909	1465.89	15.2966	0.0594025	5.76705	4.0298	5.86646	4.05099	2.91706
1203.73	1203.73	1408.55	16.7509	1539.85	14.7715	1465.52	15.262	0.0634003	5.96642	4.0338	5.90313	4.05499	2.89484
1206.24	1206.24	1407.18	16.828	1540.31	14.6983	1465.33	15.2902	0.0673981	5.43626	4.0378	5.91282	4.05899	3.15558
1206.63	1206.63	1407.69	16.7069	1540.1	14.6317	1465.57	15.2534	0.0714035	5.55692	4.0418	5.90624	4.06299	2.95559
1205.86	1205.86	1407.84	16.6658	1539.49	14.6486	1465.18	15.2771	0.0754013	5.66343	4.0458	5.71731	4.06699	3.15729
1206.61	1206.61	1406.78	16.7824	1539.28	14.6744	1465.53	15.2315	0.0793991	5.80578	4.0498	5.86968	4.07101	3.13857
1206.45	1206.45	1407.09	16.7672	1539.08	14.6897	1465	15.2052	0.0833969	5.59995	4.0538	5.8706	4.07501	3.18631
1207.17	1207.17	1407.11	16.7049	1539.98	14.6088	1465.09	15.1562	0.0874023	5.91723	4.0578	5.83689	4.07901	3.17815
1208.63	1208.63	1406.45	16.7264	1539.41	14.6292	1464.92	15.1871	0.0914001	5.98245	4.0618	5.89148	4.08301	3.40444
1207.28	1207.28	1406.8	16.6902	1539.98	14.4178	1465.55	15.1034	0.0953979	5.86821	4.0658	5.7574	4.08701	3.2299
1207.78	1207.78	1407.29	16.6027	1538.79	14.5264	1465.29	15.1436	0.0994034	5.85527	4.0698	5.45224	4.091	3.5906
1207.81	1207.81	1406.73	16.6514	1538.99	14.5153	1465.04	15.0667	0.103401	5.67417	4.0738	5.06603	4.095	3.65837
1209.25	1209.25	1406.55	16.6304	1538.89	14.5213	1464.77	15.0668	0.107399	5.91417	4.0778	5.28998	4.099	3.38326
1208.19	1208.19	1406.83	16.5256	1539.18	14.4608	1465.88	15.0284	0.111397	5.84994	4.0818	5.12685	4.103	3.448
1208.64	1208.64	1406.76	16.5145	1539.46	14.346	1465.53	14.9622	0.115402	5.76859	4.0858	5.23251	4.10699	3.125
1208.55	1208.55	1406.26	16.5793	1538.85	14.3942	1464.49	14.9773	0.1194	5.68841	4.0898	5.46736	4.11099	3.11908
1210.41	1210.41	1407.2	16.4517	1538.8	14.3851	1464.07	14.9807	0.123398	5.76334	4.0938	5.89766	4.11499	3.11347
1209.48	1209.48	1406.87	16.4535	1538.72	14.4248	1464.61	14.9234	0.127403	5.78855	4.0978	5.78024	4.11899	3.22539
1210.5	1210.5	1406.38	16.4295	1538.04	14.4779	1464.85	14.8912	0.131401	5.77996	4.1018	5.90028	4.12299	3.5758
1209.6	1209.6	1405.88	16.474	1537.87	14.3946	1463.76	14.99	0.135399	5.80226	4.1058	5.70042	4.12701	3.43588
1207.95	1207.95	1406.72	16.3561	1537.67	14.3897	1463.81	14.9096	0.139397	5.92431	4.1098	5.73028	4.13101	3.56701
1209.41	1209.41	1406.18	16.4296	1538.15	14.3531	1464.46	14.8046	0.143402	5.67985	4.1138	5.47456	4.13501	3.64994
1210.63	1210.63	1406.42	16.3847	1538.34	14.3228	1464.22	14.8161	0.1474	5.67056	4.1178	5.19776	4.13901	3.44921
1210.17	1210.17	1406.05	16.3063	1537.93	14.3628	1463.72	14.897	0.151398	5.75379	4.1218	5.39114	4.14301	3.52066
1208.2	1208.2	1405.57	16.323	1537.79	14.2461	1465.01	14.6975	0.155403	5.79413	4.1258	5.38647	4.147	3.51231
1210.65	1210.65	1406.41	16.2168	1537.78	14.2155	1463.91	14.7467	0.159401	5.7551	4.1298	5.68957	4.151	3.22921
1210.9	1210.9	1406.21	16.2652	1537.8	14.2155	1463.76	14.7033	0.163399	5.63812	4.1338	5.67162	4.155	3.35034
1211.55	1211.55	1405.66	16.3224	1537.74	14.225	1463.18	14.7836	0.167397	5.75941	4.1378	5.43651	4.159	3.39917
1211.53	1211.53	1405.48	16.2327	1537.58	14.2514	1463.46	14.7217	0.171402	5.88838	4.1418	5.14741	4.16299	3.43155
1212.38	1212.38	1405.58	16.1939	1537.8	14.136	1463.78	14.6887	0.1754	6.08499	4.1458	5.26871	4.16699	3.6166
1212.2	1212.2	1404.82	16.2882	1536.72	14.2034	1462.86	14.7217	0.179398	5.52852	4.1498	5.38661	4.17099	3.46958
1212.03	1212.03	1405.72	16.1498	1537.91	14.0512	1462.36	14.7485	0.183403	5.76211	4.1538	5.57018	4.17499	3.6046
1212.58	1212.58	1404.98	16.2279	1537.63	14.1072	1463.1	14.6445	0.187401	5.72215	4.1578	5.78865	4.17899	3.39645
1212.54	1212.54	1405.55	16.1331	1538.59	13.9677	1463.41	14.6224	0.191399	5.86285	4.1618	5.80339	4.18301	3.60548
1212.39	1212.39	1405	16.1158	1538.31	13.9148	1464.08	14.6185	0.195396	5.68012	4.1658	5.5723	4.18701	3.54535
1213.26	1213.26	1405.72	16.0223	1537.61	13.9516	1464.54	14.445	0.199402	5.84716	4.1698	5.52478	4.19101	3.49097
1211.07	1211.07	1405.26	16.0672	1537.16	13.9963	1463.67	14.4233	0.2034	5.9524	4.1738	5.86788	4.19501	3.40989
1213.12	1213.12	1406.01	15.985	1537.4	13.9628	1463.79	14.3941	0.207397	5.68338	4.1778	5.81865	4.19901	3.30216
1212.74	1212.74	1405.43	16.0098	1537.63	13.9397	1463.51	14.4233	0.211403	5.7267	4.1818	5.62445	4.203	3.67638
1212.93	1212.93	1405.31	15.9523	1537.38	13.8926	1463.86	14.4037	0.215401	5.54007	4.1858	5.90785	4.207	3.55292
1214.55	1214.55	1405.28	15.9029	1536.23	13.9915	1463.58	14.3378	0.219398	5.78496	4.1898	5.74914	4.211	3.60735
1213.74	1213.74	1405.17	15.9194	1537	13.8594	1463.55	14.2948	0.223396	5.86982	4.1938	5.78113	4.215	3.53662
1213.34	1213.34	1405.23	15.927	1536.56	13.9404	1463.7	14.2655	0.227402	5.81041	4.1978	5.78078	4.21899	3.45164
1212.86	1212.86	1404.24	16.0211	1536.53	13.936	1464.16	14.2138	0.2314	5.78211	4.2018	5.97247	4.22299	3.56624
1215.94	1215.94	1404.76	15.876	1537.2	13.7954	1463.69	14.2458	0.235397	5.83764	4.2058	5.74979	4.22699	3.6594
1214.86	1214.86	1404.87	15.8186	1536.04	13.845	1462.6	14.2369	0.239403	5.52262	4.2098	5.80025	4.23099	3.35971
1215.34	1215.34	1404.41	15.8697	1535.97	13.851	1461.4	14.3915	0.243401	5.10977	4.2138	5.90951	4.23499	3.39595
1214.73	1214.73	1405.03	15.8114	1535.66	13.8886	1462.33	14.3643	0.247398	5.21174	4.2178	5.48385	4.23901	3.31354
1217.39	1217.39	1403.89	15.9438	1536.4	13.798	1463.34	14.2314	0.251404	4.98993	4.2218	5.86646	4.24301	3.28084
1215.95	1215.95	1404.53	15.7768	1535.79	13.8406	1463.1	14.2045	0.255402	5.50166	4.2258	5.89415	4.24701	3.28207
1216.53	1216.53	1404.05	15.802	1535.72	13.7599	1462.85	14.0675	0.259399	5.78463	4.2298	5.73371	4.25101	3.12724
1216.46	1216.46	1404.06	15.7657	1535.45	13.7565	1461.82	14.1513	0.263397	5.71675	4.2338	5.56746	4.255	3.23302
1215.13	1215.13	1404.44	15.7178	1535.1	13.8126	1461.42	14.2506	0.267403	5.82299	4.2378	5.82934	4.259	2.97311
1214.75	1214.75	1404.59	15.6924	1535.56	13.7702	1461.7	14.2078	0.2714	5.91337	4.2418	5.30182	4.263	3.20743
1217.76	1217.76	1403.75	15.7386	1535.86	13.7223	1461.17	14.2532	0.275398	5.78706	4.2458	5.41869	4.267	3.1781
1217.1	1217.1	1403.37	15.7181	1535.94	13.584	1461.51	14.1279	0.279404	5.9176	4.2498	5.8785	4.271	2.99323
1217.44	1217.44	1403.85	15.6484	1534.5	13.7069	1461.45	14.0923	0.283401	5.89178	4.2538	5.82259	4.27499	3.08664
1217.46	1217.46	1404.27	15.5978	1535.04	13.6445	1461.37	14.1177	0.287399	6.02472	4.2578	5.60741	4.27899	3.20052
1216.47	1216.47	1403.89	15.6453	1535.41	13.582	1461.1	14.1556	0.291397	5.74719	4.2618	5.68888	4.28299	3.1482
1216.6	1216.6	1403.66	15.6269	1535.45	13.5679	1461.29	14.1209	0.295403	5.79403	4.2658	5.58243	4.28699	2.97687
1218.44	1218.44	1403.33	15.5928	1535.78	13.4557	1461.36	14.0253	0.2994	5.88287	4.2698	5.85501	4.29099	3.19231
1218.82	1218.82	1403.05	15.5907	1534.47	13.5611	1460.61	14.068	0.303398	5.83058	4.2738	5.75926	4.29501	3.04082
1217.57	1217.57	1402.99	15.6046	1534.38	13.5604	1460.73	14.039	0.307404	5.32616	4.2778	5.83931	4.29901	3.24715
1218.15	1218.15	1403.5	15.5438	1534.32	13.5717	1460.55	14.0464	0.311401	5.38633	4.2818	5.73493	4.30301	3.32026
1218.73	1218.73	1402.61	15.6248	1534.54	13.534	1460.58	14.0442	0.315399	5.01329	4.2858	5.78501	4.30701	3.14219
1219.18	1219.18	1402.8	15.4836	1534.3	13.5072	1460.24	13.9845	0.319397	5.23111	4.2898	5.4064	4.311	3.17468
1219.63	1219.63	1403.04	15.4299	1533.9	13.4775	1459.84	14.0008	0.323402	5.95091	4.2938	5.76543	4.315	3.11347
1219.94	1219.94	1402.75	15.4367	1534.56	13.3914	1460.7	13.8885	0.3274	6.05302	4.2978	5.82229	4.319	3.06158
1219.18	1219.18	1402.58	15.4913	1534.56	13.3973	1460.69	13.8801	0.331398	5.94941	4.3018	5.79851	4.323	3.25377
1219.28	1219.28	1402.32	15.5186	1535.21	13.3222	1460.85	13.8439	0.335403	5.90636	4.3058	5.38595	4.327	3.48975
1219.9	1219.9	1402.49	15.377	1534.69	13.2919	1459.78	13.9249	0.339401	5.64476	4.3098	4.97505	4.33099	3.29828
1220.03	1220.03	1402.21	15.3808	1534.64	13.2499	1460.43	13.772	0.343399	5.74512	4.3138	5.22162	4.33499	3.52737
1219.7	1219.7	1401.46	15.4483	1533.87	13.3439	1459.79	13.8451	0.347397	5.62606	4.3178	4.99527	4.33899	3.54138
1220.33	1220.33	1402.25	15.3416	1534.73	13.2312	1460.45	13.7757	0.351402	5.80332	4.3218	5.30567	4.34299	3.56727
1220.97	1220.97	1402.65	15.3065	1534.27	13.2775	1460.42	13.7666	0.3554	5.83609	4.3258	5.09818	4.34698	3.55912
1222.59	1222.59	1401.9	15.2974	1534.02	13.2451	1459.99	13.7624	0.359398	5.92337	4.3298	5.70884	4.35101	3.42017
1221.96	1221.96	1401.95	15.265	1532.7	13.3375	1460.03	13.6783	0.363403	5.84332	4.3338	5.51768	4.35501	3.46895
1223.25	1223.25	1401.72	15.3015	1533.34	13.269	1459.12	13.7563	0.367401	5.78252	4.3378	5.4735	4.35901	3.24846
1222.02	1222.02	1401.71	15.2823	1533.28	13.2568	1460.19	13.7279	0.371399	5.0774	4.3418	5.36359	4.36301	3.35735
1222.24	1222.24	1402.07	15.2338	1533.62	13.2044	1460.06	13.6911	0.375397	5.23462	4.3458	5.89533	4.367	3.20137
1223.11	1223.11	1401.6	15.2067	1533.67	13.178	1459.39	13.6649	0.379402	5.32234	4.3498	5.84821	4.371	3.24938
1220.49	1220.49	1400.99	15.2396	1533.17	13.1338	1460.13	13.542	0.3834	5.66005	4.3538	5.86496	4.375	3.15761
1222.18	1222.18	1401.09	15.2128	1533.1	13.1263	1459.61	13.5631	0.387398	5.80159	4.3578	5.80119	4.379	3.33474
1222.44	1222.44	1401.02	15.2058	1533.28	13.1026	1458.96	13.6432	0.391403	5.74878	4.3618	5.8469	4.383	3.15119
1222.38	1222.38	1401.61	15.1489	1533.73	13.0658	1459.32	13.6009	0.395401	5.77821	4.3658	5.78128	4.38699	3.12332
1222.18	1222.18	1401.45	15.1087	1533.05	13.0948	1459.61	13.5097	0.399399	5.72197	4.3698	5.80285	4.39099	3.45319
1223.86	1223.86	1401.48	15.0298	1533.04	12.9908	1459	13.5179	0.403397	5.91677	4.3738	5.72999	4.39499	3.1165
1224.64	1224.64	1400.54	15.1339	1532.95	12.9806	1459.03	13.498	0.407402	5.81085	4.3778	5.84198	4.39899	3.20817
1223.59	1223.59	1401.27	15.0377	1532.69	13.0319	1458.81	13.523	0.4114	5.70281	4.3818	5.23024	4.40302	3.11771
1223.46	1223.46	1400.53	15.14	1532.88	13.0001	1458.95	13.5053	0.415398	5.81176	4.3858	5.33164	4.40701	2.99215
1223.57	1223.57	1401.07	15.0092	1532.89	12.9731	1458.36	13.5246	0.419403	5.85094	4.3898	5.93565	4.41101	3.43182
1225.89	1225.89	1400.61	14.986	1532.51	12.9202	1458.29	13.4428	0.423401	5.91407	4.3938	5.76393	4.41501	3.15817
1224.36	1224.36	1400.63	14.9667	1532.2	12.9378	1458.58	13.4063	0.427399	5.92312	4.3978	5.90067	4.41901	3.4575
1225.03	1225.03	1399.4	15.1323	1531.96	12.959	1459.81	13.2313	0.431396	5.75857	4.4018	5.87681	4.423	3.13627
1224.5	1224.5	1399.86	15.0712	1532.59	12.8876	1459.24	13.3181	0.435402	5.76142	4.4058	5.76583	4.427	3.14695
1224.86	1224.86	1400.71	14.9566	1531.03	13.0666	1458.87	13.307	0.4394	5.66693	4.4098	5.83108	4.431	3.30181
1227.7	1227.7	1400.58	14.865	1532.46	12.7827	1459	13.2239	0.443398	5.87465	4.4138	5.77311	4.435	3.13518
1225.56	1225.56	1399.75	14.9213	1532.05	12.7827	1458.39	13.2798	0.447403	5.59798	4.4178	6.06322	4.439	3.09249
1226.91	1226.91	1400.47	14.863	1532.42	12.7126	1458.86	13.214	0.451401	5.21664	4.4218	5.72429	4.44299	3.32603
1226.21	1226.21	1399.6	14.9823	1530.77	12.9297	1457.78	13.3465	0.455399	5.55375	4.4258	5.92637	4.44699	3.1694
1227.42	1227.42	1401.2	14.852	1530.91	12.9082	1458.12	13.2885	0.459396	5.86086	4.4298	6.07138	4.45099	3.24208
1227.23	1227.23	1400.83	14.6923	1531.19	12.8142	1457.59	13.2555	0.463402	5.54632	4.4338	5.97149	4.45499	3.25099
1226.84	1226.84	1399.56	14.7332	1531.18	12.7554	1457.51	13.247	0.4674	5.39095	4.4378	5.75836	4.45901	3.30818
1227.12	1227.12	1400.06	14.7287	1531.45	12.6989	1457.54	13.2227	0.471397	5.76989	4.4418	5.79914	4.46301	3.11898
1227.05	1227.05	1399.31	14.8343	1531.19	12.7508	1458.73	13.0888	0.475403	5.81578	4.4458	5.97348	4.46701	2.9134
1226.96	1226.96	1399.39	14.7599	1531.53	12.6818	1458.66	13.0607	0.479401	5.98734	4.4498	5.93337	4.47101	3.30146
1226.94	1226.94	1399.66	14.6511	1531.2	12.6366	1457.19	13.1232	0.483398	5.87351	4.4538	5.84423	4.47501	3.40926
1228.46	1228.46	1398.55	14.775	1531.19	12.6187	1457.07	13.1149	0.487396	5.84669	4.4578	5.71129	4.479	3.26045
1228.81	1228.81	1399.62	14.6385	1531.22	12.5933	1456.83	13.1584	0.491402	5.84192	4.4618	5.66054	4.483	3.27534
1228.86	1228.86	1398.98	14.7123	1532.06	12.4788	1457.52	13.0549	0.495399	5.63795	4.4658	5.75614	4.487	3.32959
1228.41	1228.41	1398.33	14.741	1531.26	12.5762	1456.84	13.1225	0.499397	5.62771	4.4698	5.91064	4.491	3.49758
1227.68	1227.68	1399.25	14.5283	1531.04	12.5661	1456.89	13.0454	0.503403	5.73492	4.4738	5.76339	4.495	3.549
1229.52	1229.52	1399.49	14.5023	1530.83	12.4765	1458.4	12.9078	0.507401	5.7003	4.4778	5.77905	4.49899	3.49067
1228.97	1228.97	1399.18	14.5084	1530.71	12.4778	1457.17	12.9067	0.511398	5.85501	4.4818	5.45661	4.50299	3.39736
1228.77	1228.77	1398.37	14.6378	1529.62	12.6248	1456.2	13.0542	0.515404	5.99276	4.4858	5.24453	4.50699	3.33653
1229.74	1229.74	1398.66	14.5342	1530.51	12.5261	1456.32	13.0045	0.519402	5.84867	4.4898	5.37978	4.51099	3.3687
1228.66	1228.66	1398.42	14.4938	1530.97	12.4474	1456.84	12.866	0.523399	5.69749	4.4938	5.41812	4.51501	3.14061
1230.53	1230.53	1398.49	14.4695	1529.88	12.4843	1456.25	12.9109	0.527397	5.87487	4.4978	5.36045	4.51901	3.26612
1228.37	1228.37	1398.26	14.5016	1529.36	12.5172	1456.2	12.9159	0.531403	5.73591	4.5018	5.23443	4.52301	3.1834
1230.28	1230.28	1398.21	14.4937	1530.11	12.4207	1456.37	12.9656	0.5354	5.86721	4.5058	5.41434	4.52701	3.23057
1230.57	1230.57	1398.34	14.4493	1530.01	12.4205	1456.56	12.7847	0.539398	5.7931	4.5098	5.33392	4.53101	3.54265
1229.69	1229.69	1397.6	14.4534	1530.51	12.3794	1456.17	12.778	0.543404	5.69058	4.5138	5.20368	4.535	3.66124
1230.7	1230.7	1399.78	14.1692	1529.73	12.3977	1455.57	12.8504	0.547401	5.48024	4.5178	5.21861	4.539	3.06035
1231.46	1231.46	1398.26	14.334	1529.55	12.3496	1456.37	12.7659	0.551399	5.78057	4.5218	5.09487	4.543	3.20668
1231.73	1231.73	1398.06	14.3726	1530.75	12.1635	1456.41	12.7356	0.555397	5.76453	4.5258	5.39347	4.547	3.27295
1232.15	1232.15	1397.13	14.441	1530.57	12.1974	1455.92	12.7208	0.559402	6.14181	4.5298	5.49297	4.55099	3.06688
1231.05	1231.05	1397.53	14.3393	1529.66	12.3259	1455.44	12.7349	0.5634	5.81403	4.5338	5.77626	4.55499	2.97159
1233.09	1233.09	1396.95	14.3913	1529.16	12.3063	1455.35	12.7248	0.567398	5.72809	4.5378	5.77692	4.55899	3.02248
1231.96	1231.96	1397.6	14.2935	1528.91	12.2663	1455.47	12.7158	0.571404	5.68244	4.5418	5.91277	4.56299	3.19429
1232.27	1232.27	1397.57	14.2666	1529.41	12.1976	1455.76	12.6818	0.575401	5.48197	4.5458	5.64666	4.56699	3.11612
1232.92	1232.92	1397.09	14.3242	1528.56	12.3004	1455.11	12.7134	0.579399	5.91105	4.5498	5.80129	4.57101	3.12441
1232.43	1232.43	1397.12	14.2261	1529.34	12.1999	1455.04	12.6444	0.583397	5.69208	4.5538	5.44646	4.57501	3.11893
1233.35	1233.35	1396.88	14.2374	1528.3	12.2744	1454.77	12.6683	0.587402	5.64182	4.5578	5.26483	4.57901	2.99446
1232.35	1232.35	1397.37	14.163	1529.19	12.0686	1455.46	12.5796	0.5914	6.00201	4.5618	5.42192	4.58301	3.22264
1232.68	1232.68	1397.17	14.1774	1528.49	12.1647	1456.03	12.4992	0.595398	5.78505	4.5658	5.21815	4.58701	3.3119
1231.79	1231.79	1397.96	14.0698	1528.9	12.1173	1454.37	12.6685	0.599403	5.95819	4.5698	5.37007	4.591	3.37682
1233.61	1233.61	1396.21	14.1765	1529.19	12.0863	1455.14	12.4917	0.603401	5.75538	4.5738	5.65347	4.595	3.21904
1234	1234	1395.95	14.1867	1527.95	12.1729	1455.06	12.4759	0.607399	5.89163	4.5778	5.86255	4.599	3.1417
1233.27	1233.27	1397.09	14.0567	1528.73	11.968	1454.91	12.5094	0.611397	5.95215	4.5818	5.80722	4.603	3.1483
1234.51	1234.51	1397.22	14.0316	1528.2	11.9981	1454.19	12.584	0.615402	5.80409	4.5858	5.77399	4.60699	3.24212
1233.81	1233.81	1396.67	14.0895	1527.53	12.1211	1454.57	12.5328	0.6194	5.67414	4.5898	5.9457	4.61099	3.13572
1233.08	1233.08	1396.58	14.0069	1528.8	11.9698	1454.53	12.4287	0.623398	5.84251	4.5938	5.95954	4.61499	3.29485
1234.95	1234.95	1395.88	14.0609	1527.7	12.0721	1454.73	12.3791	0.627403	5.9619	4.5978	5.70655	4.61899	3.18092
1235.53	1235.53	1396.25	13.9986	1528.29	11.8595	1455.1	12.3086	0.631401	5.71181	4.6018	5.73674	4.62299	3.15047
1236.71	1236.71	1395.89	14.0298	1527.11	12.0048	1454.15	12.445	0.635399	5.7777	4.6058	5.83294	4.62701	3.19259
1234.63	1234.63	1395.56	14.0772	1528.59	11.8714	1454.74	12.3555	0.639397	5.74623	4.6098	5.78651	4.63101	3.13708
1234.13	1234.13	1394.6	14.1374	1527.52	11.9319	1455.04	12.2203	0.643402	5.73053	4.6138	5.98438	4.63501	3.11268
1233.52	1233.52	1395.84	13.9131	1528.36	11.8127	1454.85	12.1918	0.6474	5.66365	4.6178	5.80879	4.63901	3.15001
1235.79	1235.79	1395.98	13.8839	1527.03	11.9052	1455.2	12.1331	0.651398	5.88541	4.6218	5.2151	4.64301	3.31758
1235.19	1235.19	1395.64	13.925	1527.07	11.8755	1454.95	12.1686	0.655403	5.91949	4.6258	5.19945	4.647	3.21538
1236.68	1236.68	1396.52	13.8162	1527.79	11.7753	1454.22	12.2425	0.659401	5.89594	4.6298	5.11874	4.651	3.07691
1235.83	1235.83	1396.06	13.8308	1527.6	11.793	1454.16	12.1958	0.663399	5.67093	4.6338	5.24919	4.655	3.03163
1236.7	1236.7	1394.99	13.832	1527.14	11.8555	1454.21	12.1255	0.667397	5.84757	4.6378	5.40431	4.659	3.25707
1236.31	1236.31	1395.61	13.7405	1526.37	11.8774	1454.38	12.0807	0.671402	5.73023	4.6418	5.40092	4.66299	3.29731
1237.13	1237.13	1395.28	13.7676	1526.98	11.7152	1454.18	12.1143	0.6754	5.89854	4.6458	5.25089	4.66699	3.28613
1238.04	1238.04	1395.08	13.8287	1526.98	11.7131	1453.63	12.19	0.679398	5.9261	4.6498	5.55747	4.67099	3.48629
1237.84	1237.84	1395.05	13.7888	1526.95	11.7124	1453.96	12.0414	0.683403	6.0209	4.6538	5.65505	4.67499	3.25274
1237.72	1237.72	1394.76	13.7381	1526.6	11.7698	1453.63	12.0485	0.687401	5.79693	4.6578	5.60602	4.67899	3.24606
1238.46	1238.46	1394.72	13.7156	1526.2	11.7331	1453.99	11.998	0.691399	5.89251	4.6618	5.81246	4.68301	3.14227
1238.3	1238.3	1394.42	13.7301	1526.64	11.626	1453.23	12.095	0.695396	5.85458	4.6658	5.77577	4.68701	3.09161
1236.63	1236.63	1394.72	13.7195	1526.76	11.5809	1453.3	12.0727	0.699402	5.99203	4.6698	5.84989	4.69101	3.14618
1237.45	1237.45	1395.31	13.6332	1526.24	11.6447	1453.45	12.0369	0.7034	5.87255	4.6738	5.85702	4.69501	3.11665
1238.99	1238.99	1394.44	13.6522	1526.9	11.5755	1455.02	11.8258	0.707397	5.74652	4.6778	5.63227	4.69901	3.09519
1238.69	1238.69	1394.33	13.6248	1526.16	11.6126	1455.15	11.7439	0.711403	5.78588	4.6818	5.09044	4.703	3.15053
1239.17	1239.17	1393.94	13.6605	1525.21	11.6426	1454.28	11.8021	0.715401	5.71381	4.6858	5.44439	4.707	3.09459
1239.98	1239.98	1394.57	13.5849	1525.45	11.5999	1455.02	11.6915	0.719398	5.64662	4.6898	5.25581	4.711	3.2108
1238.35	1238.35	1394.14	13.6365	1525.56	11.6031	1452.84	11.8309	0.723396	5.84307	4.6938	5.72802	4.715	3.75642
1239.37	1239.37	1393.9	13.5671	1525.3	11.6415	1451.99	11.9171	0.727402	5.73496	4.6978	5.68772	4.71899	3.40012
1238.21	1238.21	1393.84	13.5287	1525.26	11.5717	1451.8	11.9781	0.7314	5.93755	4.7018	5.80485	4.72299	3.23331
1238.94	1238.94	1393.42	13.5606	1524.89	11.5567	1452.69	11.8775	0.735397	5.85995	4.7058	5.88952	4.72699	3.1304
1239.37	1239.37	1393.92	13.507	1525.73	11.4435	1452.06	11.8759	0.739403	5.83123	4.7098	5.83479	4.73099	3.20271
1239.97	1239.97	1393.67	13.5482	1525.24	11.4988	1451.97	11.7999	0.743401	5.83751	4.7138	5.60976	4.73499	3.04404
1240.63	1240.63	1394.2	13.4052	1526.17	11.3688	1451.41	11.8677	0.747398	5.76729	4.7178	5.61051	4.73901	3.26543
1241.25	1241.25	1394.63	13.2733	1525.61	11.4106	1452.6	11.7156	0.751404	5.67395	4.7218	5.73501	4.74301	3.28895
1241.22	1241.22	1393.83	13.3832	1524.47	11.4717	1452.44	11.7523	0.755402	5.72794	4.7258	5.66909	4.74701	3.27604
1240.92	1240.92	1393.67	13.389	1525.3	11.3603	1451.49	11.8137	0.759399	5.85628	4.7298	6.02222	4.75101	3.00937
1241.49	1241.49	1394.23	13.3187	1525.07	11.3547	1451.15	11.7581	0.763397	5.97881	4.7338	5.85205	4.755	3.02951
1241.84	1241.84	1393.28	13.3824	1524.45	11.431	1452.48	11.6042	0.767403	5.78026	4.7378	5.97826	4.759	3.18745
1239.93	1239.93	1393.36	13.2767	1524.85	11.3448	1451.4	11.7577	0.7714	5.90445	4.7418	5.80786	4.763	3.23348
1241.99	1241.99	1392.38	13.4191	1524.99	11.2166	1451.98	11.6536	0.775398	5.71621	4.7458	5.53181	4.767	3.13558
1240.62	1240.62	1393.38	13.296	1524.64	11.2366	1452.46	11.5781	0.779404	5.55468	4.7498	5.86392	4.771	3.44114
1241.51	1241.51	1392.53	13.3831	1524.81	11.2108	1451.79	11.5745	0.783401	5.77343	4.7538	5.76922	4.77499	3.38317
1241.81	1241.81	1392.91	13.328	1525.72	11.113	1451.45	11.5743	0.787399	5.84304	4.7578	5.9617	4.77899	3.31951
1242.84	1242.84	1392.79	13.2332	1525.52	11.1067	1451.78	11.5249	0.791397	5.57589	4.7618	5.7809	4.78299	3.6433
1243.34	1243.34	1392.4	13.2701	1524.5	11.1084	1451.19	11.6026	0.795403	5.8484	4.7658	6.00967	4.78699	3.52974
1245.26	1245.26	1392.97	13.1825	1524.51	11.0765	1451.1	11.5779	0.7994	5.82944	4.7698	5.72581	4.79099	3.1609
1243.5	1243.5	1393.36	13.131	1524.65	11.0846	1450.11	11.5981	0.803398	5.99098	4.7738	5.93892	4.79501	3.15614
1243.29	1243.29	1392.33	13.2402	1524.24	11.1275	1450.87	11.5057	0.807404	5.85548	4.7778	5.76907	4.79901	3.41496
1244.58	1244.58	1392.62	13.1163	1524.06	11.164	1450.27	11.5828	0.811401	5.91655	4.7818	5.19729	4.80301	3.13814
1242.75	1242.75	1392.26	13.1471	1523.72	11.1011	1450.34	11.5844	0.815399	5.71992	4.7858	5.22462	4.80701	3.1775
1244.35	1244.35	1392.76	13.0673	1523.99	11.0149	1451.54	11.408	0.819397	5.6825	4.7898	5.2059	4.811	3.17318
1244.33	1244.33	1392.08	13.1439	1522.73	11.1823	1451.12	11.3534	0.823402	5.85569	4.7938	5.18701	4.815	3.41109
1244.36	1244.36	1391.76	13.1733	1523.32	11.0912	1450.08	11.4427	0.8274	5.7345	4.7978	5.24785	4.819	3.34291
1242.08	1242.08	1392.04	13.0478	1523.99	11.0183	1450.54	11.3705	0.831398	6.03284	4.8018	5.42277	4.823	3.47153
1244.02	1244.02	1391.73	13.026	1523.94	10.9501	1450.18	11.4065	0.835403	5.68916	4.8058	5.35249	4.827	2.99532
1245.88	1245.88	1392.73	12.8754	1523.12	10.9606	1449.71	11.4716	0.839401	5.84965	4.8098	5.8097	4.83099	3.11718
1245.11	1245.11	1391.48	13.0327	1522.88	11.0092	1450.56	11.2675	0.843399	5.9557	4.8138	5.61884	4.83499	3.15663
1244.68	1244.68	1391.66	12.9994	1523.06	10.964	1450.29	11.2435	0.847397	5.85997	4.8178	5.06767	4.83899	3.2963
1246.08	1246.08	1391.14	13.0166	1523.45	10.9392	1449.75	11.3126	0.851402	5.77195	4.8218	5.33309	4.84299	3.23777
1244.75	1244.75	1391.71	12.8741	1522.84	10.9592	1449.31	11.3829	0.8554	5.72194	4.8258	5.31563	4.84698	3.18139
1245.76	1245.76	1391.33	12.9061	1522.75	10.8806	1449.91	11.2955	0.859398	5.7042	4.8298	5.52542	4.85101	3.07484
1244.71	1244.71	1391.31	12.8963	1522.9	10.8445	1448.59	11.3962	0.863403	5.65208	4.8338	5.56854	4.85501	3.16717
1246.03	1246.03	1390.81	12.9612	1522.14	10.9314	1449.73	11.1717	0.867401	5.87731	4.8378	5.11397	4.85901	3.17684
1247.66	1247.66	1390.93	12.9047	1522.59	10.8882	1449.76	11.1741	0.871399	5.89674	4.8418	5.63377	4.86301	3.3691
1247	1247	1390.18	12.8991	1522.45	10.8902	1449.41	11.2102	0.875397	5.88195	4.8458	5.78856	4.867	3.1766
1246.84	1246.84	1390.12	12.899	1522.09	10.8087	1448.86	11.2884	0.879402	5.71789	4.8498	5.73875	4.871	3.33453
1246.1	1246.1	1390.89	12.8288	1521.15	10.9063	1449.47	11.1689	0.8834	5.92366	4.8538	5.80803	4.875	3.25054
1246.93	1246.93	1390.4	12.8687	1522.58	10.7386	1449.58	11.0501	0.887398	5.68196	4.8578	5.8263	4.879	3.19029
1247.5	1247.5	1389.52	12.9572	1522.21	10.8041	1449.14	11.1028	0.891403	5.96554	4.8618	5.95369	4.883	3.20923
1244.94	1244.94	1389.91	12.7988	1522.78	10.6987	1448.89	11.1069	0.895401	5.65997	4.8658	5.6669	4.88699	3.31781
1247.32	1247.32	1390.73	12.6912	1521.82	10.698	1449.31	11.081	0.899399	5.82197	4.8698	5.22433	4.89099	3.05339
1247.38	1247.38	1390.08	12.7568	1521.67	10.713	1449.4	11.0606	0.903397	5.70473	4.8738	5.08534	4.89499	3.07568
1247.23	1247.23	1390.25	12.7354	1520.91	10.7977	1448.32	11.0921	0.907402	5.80322	4.8778	5.27862	4.89899	3.1898
1247.42	1247.42	1389.64	12.8088	1520.69	10.816	1449.48	10.9066	0.9114	5.86692	4.8818	5.52075	4.90302	3.24926
1249.2	1249.2	1390.25	12.6405	1521.72	10.6916	1448.36	11.0511	0.915398	5.81985	4.8858	5.84338	4.90701	3.32941
1247.81	1247.81	1389.23	12.7166	1521.25	10.6338	1448.62	11.025	0.919403	5.73813	4.8898	5.75281	4.91101	3.52742
1249.75	1249.75	1388.82	12.7697	1520.12	10.7525	1448.98	10.9599	0.923401	5.90682	4.8938	6.01576	4.91501	3.54815
1248.97	1248.97	1389.84	12.6487	1521.31	10.6114	1448.82	10.8993	0.927399	5.97594	4.8978	5.9302	4.91901	3.55314
1249.17	1249.17	1388.96	12.7434	1521.76	10.5412	1448.7	10.8587	0.931396	5.71729	4.9018	5.82398	4.923	3.51564
1248.78	1248.78	1389.27	12.6892	1521.3	10.6044	1448.24	10.9026	0.935402	5.93328	4.9058	5.51192	4.927	3.73103
1249.57	1249.57	1390.44	12.4419	1520.16	10.6355	1447.94	10.9411	0.9394	5.80904	4.9098	5.28036	4.931	3.38584
1249.65	1249.65	1389.39	12.4888	1520.09	10.5918	1447.58	10.9881	0.943398	5.91662	4.9138	5.34243	4.935	3.43476
1250.1	1250.1	1389.34	12.5482	1520.1	10.6003	1447.57	10.9428	0.947403	5.8499	4.9178	5.67926	4.939	3.15543
1248.86	1248.86	1389.77	12.5124	1520.8	10.5173	1447.49	10.8748	0.951401	5.72555	4.9218	5.92438	4.94299	3.14392
1252.12	1252.12	1388.95	12.5196	1520.69	10.5165	1447.68	10.8368	0.955399	6.01615	4.9258	5.93608	4.94699	3.28584
1250.21	1250.21	1389.42	12.4164	1520.47	10.4546	1447.66	10.8467	0.959396	5.87649	4.9298	5.77805	4.95099	3.29047
1250.98	1250.98	1390.14	12.3024	1520.21	10.4134	1448.2	10.8151	0.963402	5.82658	4.9338	5.87415	4.95499	3.17562
1250.6	1250.6	1389.57	12.3666	1520.18	10.4129	1447.44	10.8035	0.9674	6.03167	4.9378	5.84354	4.95901	2.92806
1250.75	1250.75	1389.73	12.3414	1520.58	10.3476	1447.74	10.7035	0.971397	5.61833	4.9418	5.50622	4.96301	3.21024
1251.2	1251.2	1388.84	12.3535	1520.17	10.4208	1447.35	10.7482	0.975403	5.31036	4.9458	5.55161	4.96701	3.13097
1249.68	1249.68	1388.2	12.402	1520.35	10.3113	1446.8	10.7963	0.979401	5.75513	4.9498	5.61325	4.97101	3.03869
1251.13	1251.13	1388.88	12.3219	1520.14	10.2789	1447.07	10.7564	0.983398	5.84737	4.9538	5.83337	4.97501	3.00346
1251.33	1251.33	1389.19	12.2771	1519.62	10.3334	1447.16	10.7078	0.987396	5.90025	4.9578	5.85672	4.979	3.15217
1252.84	1252.84	1388.54	12.3485	1519.32	10.3593	1446.3	10.7301	0.991402	5.70523	4.9618	5.85107	4.983	3.15033
1251.49	1251.49	1387.88	12.3322	1519.34	10.3696	1447.05	10.6112	0.995399	5.73756	4.9658	5.8115	4.987	3.28093
1250.97	1250.97	1388.03	12.2526	1518.8	10.3602	1446.63	10.6403	0.999397	5.87146	4.9698	5.92322	4.991	3.01395
1253.08	1253.08	1388.33	12.2126	1519.74	10.1605	1446.64	10.6505	1.0034	5.79253	4.9738	5.97503	4.995	3.22807
1252.28	1252.28	1387.98	12.2492	1519.48	10.2175	1447.28	10.5326	1.0074	5.79774	4.9778	5.89715	4.99899	3.22954
1252.81	1252.81	1388.05	12.2349	1520.43	10.0756	1446.56	10.5211	1.0114	5.79148	4.9818	5.86515	5.00299	3.07389
1253.2	1253.2	1387.6	12.2041	1520.11	10.1105	1445.88	10.5918	1.0154	5.79937	4.9858	5.84857	5.00699	3.17521
1252.17	1252.17	1387.66	12.1495	1519.01	10.2199	1445.97	10.5721	1.0194	5.8033	4.9898	5.77901	5.01099	3.26549
1253.82	1253.82	1388.14	12.0723	1518.72	10.1566	1446.31	10.5364	1.0234	5.80685	4.9938	5.85042	5.01501	3.08761
1253.84	1253.84	1387.75	12.1236	1519.2	10.0776	1445.99	10.5612	1.0274	5.74079	4.9978	5.85846	5.01901	3.51568
1253.47	1253.47	1387.51	12.1388	1517.92	10.2533	1446.63	10.4068	1.0314	5.94267	5.0018	5.90223	5.02301	3.13481
1253.55	1253.55	1386.89	12.1753	1518.77	10.1554	1445.55	10.4971	1.0354	5.95767	5.0058	5.79883	5.02701	3.07186
1253.42	1253.42	1387.26	12.0545	1518.85	10.0841	1445.43	10.5116	1.0394	5.57561	5.0098	5.85043	5.03101	3.28958
1253.7	1253.7	1386.84	12.1112	1518.66	10.0308	1445.8	10.4536	1.0434	5.72517	5.0138	6.02974	5.035	3.20099
1254.38	1254.38	1387.71	11.9823	1518.03	10.072	1445.6	10.4632	1.0474	5.77895	5.0178	5.69961	5.039	2.9573
1254.49	1254.49	1387.45	12.0134	1518.4	10.007	1445.07	10.4566	1.0514	5.93624	5.0218	5.79245	5.043	3.24875
1253.24	1253.24	1386.12	12.1377	1517.96	10.0982	1445.42	10.3589	1.0554	5.6804	5.0258	5.82452	5.047	3.24635
1253.47	1253.47	1386.57	12.001	1518.01	10.0599	1444.84	10.4125	1.0594	5.71984	5.0298	5.88996	5.05099	3.34062
1254.41	1254.41	1387.2	11.9033	1517.7	9.97929	1444.67	10.4201	1.0634	5.59059	5.0338	5.7276	5.05499	2.87626
1254.24	1254.24	1386.75	11.9408	1518.38	9.8918	1444.81	10.4103	1.0674	5.71314	5.0378	5.72775	5.05899	3.35254
1254.41	1254.41	1386.22	12.0091	1518.36	9.89032	1444.9	10.3809	1.0714	6.0857	5.0418	5.85197	5.06299	3.17404
1256.89	1256.89	1386.77	11.9031	1517.49	9.99755	1445.04	10.2723	1.0754	5.19902	5.0458	6.05011	5.06699	3.08474
1255.65	1255.65	1386.37	11.8998	1518.19	9.88916	1444.87	10.2917	1.0794	5.17421	5.0498	5.8691	5.07101	3.22972
1256.23	1256.23	1385.61	11.9647	1517.21	9.91825	1445.57	10.183	1.0834	5.11894	5.0538	5.93205	5.07501	3.38735
1255.95	1255.95	1386.46	11.8258	1517.81	9.81414	1444.92	10.2596	1.0874	5.52537	5.0578	5.78988	5.07901	3.06034
1257.79	1257.79	1385.87	11.9131	1517.8	9.82436	1443.7	10.3712	1.0914	5.66169	5.0618	5.80054	5.08301	3.22772
1256.62	1256.62	1386.42	11.8371	1517.26	9.90068	1444.19	10.2189	1.0954	5.73696	5.0658	6.09325	5.08701	3.2145
1256.8	1256.8	1385.96	11.792	1516.47	9.96017	1443.87	10.2688	1.0994	5.80859	5.0698	5.84741	5.091	3.22056
1257.84	1257.84	1385.71	11.7957	1517.32	9.77757	1444.19	10.2063	1.1034	5.81681	5.0738	5.67497	5.095	3.05926
1258.41	1258.41	1386.08	11.7318	1516.53	9.82345	1444.42	10.1985	1.1074	5.86112	5.0778	6.07595	5.099	3.2435
1258.21	1258.21	1385.4	11.8305	1516.38	9.82183	1443.79	10.2286	1.1114	5.96262	5.0818	5.6906	5.103	3.2613
1257.27	1257.27	1385.54	11.7975	1516.53	9.80381	1442.74	10.2665	1.1154	5.64722	5.0858	5.61177	5.10699	3.33639
1257.65	1257.65	1385.9	11.6748	1517.22	9.72686	1444.13	10.0718	1.1194	5.64925	5.0898	5.86972	5.11099	3.3619
1256.95	1256.95	1386.04	11.6038	1517.07	9.6732	1444.77	10.0353	1.1234	5.84183	5.0938	5.71383	5.11499	3.2405
1258.98	1258.98	1384.9	11.7404	1515.82	9.74092	1443.88	10.1024	1.1274	5.75965	5.0978	5.75736	5.11899	3.61543
1259.13	1259.13	1384.48	11.7957	1515.03	9.82557	1443.87	10.0875	1.1314	5.94415	5.1018	5.33381	5.12299	3.51493
1259.61	1259.61	1385.27	11.6792	1516.66	9.63179	1443.96	9.97521	1.1354	5.78497	5.1058	5.34468	5.12701	3.69042
1259.54	1259.54	1385.19	11.615	1516.15	9.66926	1442.68	10.0999	1.1394	5.91941	5.1098	5.13818	5.13101	3.39767
1259.07	1259.07	1384.77	11.6298	1516.69	9.60016	1443.1	10.0407	1.1434	5.75766	5.1138	5.60507	5.13501	3.31612
1258.46	1258.46	1384.37	11.6394	1515.75	9.5995	1443.07	10.0676	1.1474	5.92899	5.1178	5.69471	5.13901	3.44041
1258.64	1258.64	1384.85	11.5888	1515.25	9.63015	1443.1	10.0501	1.1514	5.81304	5.1218	5.66747	5.14301	3.3792
1260.18	1260.18	1384.54	11.6418	1515.4	9.61824	1443.04	9.94804	1.1554	5.84991	5.1258	5.80454	5.147	3.63133
1258.82	1258.82	1384.53	11.5982	1515.95	9.55753	1442.06	10.03	1.1594	5.5155	5.1298	5.83805	5.151	3.61918
1259.34	1259.34	1384.95	11.4463	1515.4	9.5985	1442.62	9.93915	1.1634	5.61123	5.1338	5.89747	5.155	3.346
1259.35	1259.35	1384.07	11.5276	1514.85	9.58208	1442.7	9.905	1.1674	5.82039	5.1378	5.75356	5.159	3.43016
1259.29	1259.29	1384.53	11.4936	1516.12	9.3837	1442.27	9.98015	1.1714	5.6104	5.1418	5.99985	5.16299	3.12566
1260.18	1260.18	1384.21	11.5123	1515.48	9.45861	1442.38	9.88707	1.1754	5.72356	5.1458	5.77464	5.16699	3.18243
1261.76	1261.76	1383.56	11.5826	1515.57	9.44858	1442.25	9.85341	1.1794	5.75012	5.1498	5.55156	5.17099	2.90675
1259.99	1259.99	1383.21	11.5192	1515.02	9.49241	1441.45	9.92258	1.1834	5.63054	5.1538	5.23312	5.17499	3.28455
1260.11	1260.11	1383.18	11.4654	1515.5	9.35121	1442.41	9.80809	1.1874	5.18072	5.1578	5.11178	5.17899	3.28861
1259.9	1259.9	1384	11.3561	1515.05	9.36556	1442.19	9.83483	1.1914	5.02906	5.1618	5.19377	5.18301	3.09631
1260.87	1260.87	1383.24	11.4707	1515.17	9.37595	1442.35	9.7323	1.1954	5.29138	5.1658	5.32758	5.18701	2.99911
1261.71	1261.71	1383.78	11.3746	1514.63	9.40802	1442.7	9.6512	1.1994	5.21308	5.1698	5.28983	5.19101	3.05452
1260.71	1260.71	1382.7	11.4243	1515.62	9.28115	1441.77	9.7278	1.2034	5.3324	5.1738	5.64661	5.19501	3.1511
1260.33	1260.33	1383.06	11.3488	1514.6	9.32504	1441.76	9.7494	1.2074	5.85949	5.1778	5.6722	5.19901	3.31645
1262.01	1262.01	1383.1	11.3301	1514	9.34027	1441.38	9.78361	1.2114	5.68547	5.1818	5.711	5.203	3.22967
1263.72	1263.72	1383.21	11.3154	1514.47	9.2708	1441.41	9.79806	1.2154	6.21362	5.1858	5.79719	5.207	3.46264
1262.59	1262.59	1383.29	11.3178	1514.42	9.31432	1442.34	9.65212	1.2194	5.74067	5.1898	5.70485	5.211	3.28287
1261.32	1261.32	1382.12	11.3592	1514.13	9.34206	1440.4	9.68379	1.2234	5.286	5.1938	5.66454	5.215	3.1619
1261.3	1261.3	1382.19	11.3055	1513.88	9.299	1442.19	9.5885	1.2274	5.3608	5.1978	5.10263	5.21899	3.28318
1261.35	1261.35	1382.19	11.2913	1513.87	9.23104	1442.56	9.55761	1.2314	5.17392	5.2018	5.30079	5.22299	3.21539
1262.9	1262.9	1382.48	11.2566	1513.06	9.32052	1440.64	9.60033	1.2354	5.28693	5.2058	5.31428	5.22699	3.28069
1262.65	1262.65	1382.71	11.2282	1513.8	9.2249	1440.61	9.58754	1.2394	5.69728	5.2098	5.19608	5.23099	3.19105
1263.82	1263.82	1381.89	11.2479	1512.99	9.3181	1440.24	9.64293	1.2434	5.72188	5.2138	5.29698	5.23499	3.41551
1263.44	1263.44	1382.2	11.1392	1513.12	9.27976	1440.47	9.58333	1.2474	5.78507	5.2178	5.95496	5.23901	3.11599
1263.19	1263.19	1381.99	11.1569	1512.64	9.24415	1439.35	9.63573	1.2514	5.92169	5.2218	5.80414	5.24301	3.39079
1263.6	1263.6	1381.06	11.2833	1512.21	9.26045	1439.98	9.54464	1.2554	5.66607	5.2258	5.7974	5.24701	3.08932
1264.55	1264.55	1382.68	11.0892	1512.91	9.20977	1440.1	9.51414	1.2594	5.69485	5.2298	5.69351	5.25101	3.11642
1263.7	1263.7	1382.16	11.0725	1513.35	9.13443	1439.91	9.53945	1.2634	5.82737	5.2338	5.85682	5.255	3.28318
1262.82	1262.82	1382.29	11.0056	1512.5	9.21452	1440.3	9.46481	1.2674	5.6958	5.2378	5.92092	5.259	3.27334
1263.72	1263.72	1382.06	11.0101	1513.18	9.03861	1440	9.42305	1.2714	5.99323	5.2418	5.7649	5.263	3.37577
1265.87	1265.87	1381.98	11.0091	1513.26	9.00654	1439.25	9.48483	1.2754	5.82992	5.2458	5.75847	5.267	3.22709
1265.35	1265.35	1381.38	11.0799	1512.26	9.12913	1439.53	9.44	1.2794	5.87544	5.2498	5.87671	5.271	3.35686
1265.15	1265.15	1381.21	11.052	1512.7	9.04199	1439.83	9.39536	1.2834	5.6549	5.2538	5.92704	5.27499	3.16599
1264.78	1264.78	1380.66	11.0588	1511.61	9.16296	1439.74	9.41943	1.2874	5.65215	5.2578	5.72965	5.27899	3.2079
1264.39	1264.39	1381.18	10.9722	1512.62	8.94725	1439.06	9.41952	1.2914	5.38977	5.2618	5.66492	5.28299	3.18496
1265.7	1265.7	1380.99	11.0079	1511.13	9.12955	1438.99	9.36434	1.2954	5.30841	5.2658	5.71197	5.28699	3.1931
1265.07	1265.07	1380.64	11.028	1512.15	8.93767	1439.29	9.31487	1.2994	5.23941	5.2698	5.84557	5.29099	3.15266
1266.19	1266.19	1380.64	11.0324	1512.34	8.92471	1439.44	9.28844	1.3034	5.57984	5.2738	5.8416	5.29501	3.35005
1265.76	1265.76	1380.26	10.99	1511.19	9.05071	1439.69	9.25894	1.3074	5.92734	5.2778	5.79911	5.29901	3.13359
1265.71	1265.71	1379.92	11.008	1511.01	8.9866	1439.77	9.20242	1.3114	6.03943	5.2818	5.74964	5.30301	3.27243
1266.14	1266.14	1380.31	10.9335	1511.45	8.89048	1438.58	9.28347	1.3154	5.85426	5.2858	5.59939	5.30701	3.23538
1267.54	1267.54	1380.46	10.9127	1511.08	8.93621	1439.01	9.20133	1.3194	5.55387	5.2898	5.36151	5.311	3.21623
1267.52	1267.52	1380.37	10.9176	1511.79	8.833	1438.77	9.2489	1.3234	5.88839	5.2938	5.33863	5.315	3.24013
1266.4	1266.4	1380.48	10.8186	1511.9	8.83295	1439.19	9.22779	1.3274	5.71523	5.2978	5.93436	5.319	3.09899
1268.53	1268.53	1379.81	10.8587	1511.64	8.79735	1438.58	9.16955	1.3314	5.73308	5.3018	5.90371	5.323	3.21502
1265.44	1265.44	1379.49	10.9054	1511.11	8.8019	1437.89	9.1613	1.3354	5.68893	5.3058	5.85422	5.327	3.16839
1267.15	1267.15	1379.87	10.8411	1510.29	8.89088	1437.99	9.14934	1.3394	5.84625	5.3098	5.70051	5.33099	3.22632
1268.64	1268.64	1380.63	10.7421	1511.22	8.75213	1438.31	9.10591	1.3434	5.90396	5.3138	5.81655	5.33499	3.30112
1268.18	1268.18	1379.41	10.7704	1510.75	8.82064	1438.66	9.07245	1.3474	5.87699	5.3178	5.7114	5.33899	3.12752
1268.36	1268.36	1379.77	10.6693	1511.6	8.67973	1438.16	9.06901	1.3514	5.69708	5.3218	5.92537	5.34299	3.12361
1268.54	1268.54	1379.45	10.7237	1510.68	8.69537	1437.66	9.0773	1.3554	5.7846	5.3258	5.77596	5.34698	3.06518
1267.19	1267.19	1378.45	10.8321	1509.95	8.77685	1436.74	9.16839	1.3594	5.9455	5.3298	5.79874	5.35101	3.34038
1268.91	1268.91	1379.54	10.7022	1510.47	8.70565	1438.22	8.95182	1.3634	5.91823	5.3338	5.96897	5.35501	3.46179
1269.48	1269.48	1379.24	10.638	1510.68	8.69432	1437.31	9.09653	1.3674	5.6421	5.3378	5.83802	5.35901	3.41165
1269.2	1269.2	1379.03	10.6146	1511.06	8.57956	1437.3	9.07846	1.3714	5.59366	5.3418	5.95872	5.36301	3.43496
1268.66	1268.66	1378.71	10.6441	1510.25	8.59128	1436.79	9.02634	1.3754	5.15702	5.3458	5.85313	5.367	3.47219
1270.77	1270.77	1379.02	10.6116	1510.09	8.57922	1437.29	8.96919	1.3794	5.7173	5.3498	5.40339	5.371	3.57344
1269.88	1269.88	1379.19	10.6568	1510.18	8.60108	1437.75	8.89885	1.3834	5.81288	5.3538	5.4424	5.375	3.36322
1271.07	1271.07	1378.67	10.5528	1510.69	8.54549	1436.81	9.01993	1.3874	5.83867	5.3578	5.36569	5.379	3.62755
1269.49	1269.49	1378.37	10.5242	1510.67	8.55106	1436.78	8.99125	1.3914	5.94993	5.3618	5.51858	5.383	3.33682
1269.58	1269.58	1378.43	10.541	1510.27	8.47899	1436.59	8.93705	1.3954	5.72445	5.3658	5.86155	5.38699	3.4271
1269.53	1269.53	1378.37	10.5344	1509.95	8.45944	1436.79	8.88557	1.3994	5.67359	5.3698	5.5063	5.39099	3.35276
1270.51	1270.51	1377.37	10.6587	1509.35	8.54652	1436.5	8.90136	1.4034	5.83898	5.3738	5.31499	5.39499	3.74577
1269.34	1269.34	1377.29	10.5881	1508.78	8.61629	1436.58	8.88051	1.4074	5.91597	5.3778	5.18446	5.39899	3.16135
1269.31	1269.31	1378.14	10.437	1508.94	8.59137	1435.98	8.9646	1.4114	5.77486	5.3818	5.43123	5.40302	3.48179
1271.25	1271.25	1378.22	10.4209	1508.94	8.50389	1436.02	8.84615	1.4154	5.71877	5.3858	5.74322	5.40701	3.33383
1270.71	1270.71	1377.69	10.5001	1508.19	8.55136	1435.91	8.84891	1.4194	5.90961	5.3898	4.98402	5.41101	3.34313
1271.2	1271.2	1377.63	10.5108	1508.48	8.49322	1436.14	8.80845	1.4234	5.96268	5.3938	5.26832	5.41501	3.02995
1271.79	1271.79	1377.3	10.4797	1508.32	8.54533	1436.12	8.795	1.4274	5.667	5.3978	5.27294	5.41901	2.96494
1271	1271	1377.24	10.3977	1507.67	8.58384	1436.02	8.82343	1.4314	5.91033	5.4018	5.2624	5.423	3.06305
1271.02	1271.02	1377.21	10.4151	1508.23	8.48044	1435.41	8.82011	1.4354	5.85228	5.4058	5.11822	5.427	3.0428
1271.62	1271.62	1377.14	10.4059	1509.1	8.30344	1435.91	8.7029	1.4394	5.89862	5.4098	5.23406	5.431	3.01466
1272.97	1272.97	1377.76	10.4257	1507.51	8.504	1435.58	8.70956	1.4434	5.98615	5.4138	5.21698	5.435	3.28212
1272.22	1272.22	1377.35	10.2981	1508.42	8.3665	1435.85	8.68696	1.4474	5.79815	5.4178	5.73472	5.439	3.28191
1272.87	1272.87	1377.09	10.2581	1508.36	8.35959	1435.41	8.73341	1.4514	5.97226	5.4218	5.71283	5.44299	3.10933
1272.54	1272.54	1377.43	10.2143	1508.01	8.36032	1435.51	8.67752	1.4554	5.96799	5.4258	6.03807	5.44699	3.06691
1274.34	1274.34	1377.03	10.2582	1507.25	8.35856	1435.16	8.63771	1.4594	5.6727	5.4298	5.87697	5.45099	3.0678
1273.54	1273.54	1376.99	10.263	1507.47	8.30241	1434.73	8.68879	1.4634	5.65819	5.4338	5.6658	5.45499	3.09434
1273.22	1273.22	1375.96	10.327	1506.96	8.37276	1434.84	8.69039	1.4674	5.75444	5.4378	5.8464	5.45901	3.16269
1273.73	1273.73	1376.18	10.2396	1507.01	8.35842	1435.47	8.59954	1.4714	5.93946	5.4418	5.81003	5.46301	3.00699
1273.91	1273.91	1377.41	10.0587	1507.39	8.27436	1435.59	8.52442	1.4754	6.04914	5.4458	5.79873	5.46701	3.02226
1272.93	1272.93	1376.78	10.1422	1507.62	8.1424	1434.61	8.55705	1.4794	5.87148	5.4498	5.77777	5.47101	3.09857
1275.87	1275.87	1375.94	10.2672	1506.57	8.24898	1435.74	8.41345	1.4834	5.78254	5.4538	5.68214	5.47501	3.27908
1274.79	1274.79	1376.86	10.0881	1506.55	8.26632	1434.63	8.54612	1.4874	5.88663	5.4578	5.76776	5.479	3.26512
1274.12	1274.12	1376.44	10.0674	1507.29	8.16653	1433	8.74559	1.4914	5.90242	5.4618	5.76625	5.483	3.32984
1275.55	1275.55	1375.82	10.1155	1507.11	8.1903	1434.92	8.46914	1.4954	5.73673	5.4658	5.8661	5.487	3.22141
1274.21	1274.21	1375.94	10.0892	1506.18	8.2021	1433.13	8.57498	1.4994	5.73321	5.4698	5.90295	5.491	3.10709
1274.88	1274.88	1376.1	10.0749	1506.54	8.15122	1433.98	8.48071	1.5034	5.6913	5.4738	5.85392	5.495	2.99918
1275.97	1275.97	1376.55	9.97058	1506.41	8.13679	1433.52	8.50621	1.5074	5.90687	5.4778	5.85928	5.49899	3.14718
1276.03	1276.03	1375.7	9.99459	1505.71	8.20965	1433.99	8.43625	1.5114	5.79796	5.4818	5.77993	5.50299	3.23317
1275.23	1275.23	1375.02	10.0439	1506.05	8.15594	1432.89	8.55491	1.5154	5.81825	5.4858	5.9153	5.50699	3.23541
1275.7	1275.7	1375.82	9.93337	1505.91	8.09818	1433.22	8.43208	1.5194	5.7245	5.4898	5.76956	5.51099	3.36577
1276.29	1276.29	1376.07	9.89893	1505.65	8.08438	1433.15	8.39628	1.5234	5.70908	5.4938	5.84505	5.51501	3.31009
1275.81	1275.81	1375.2	10.0017	1505.55	8.08923	1432.82	8.44291	1.5274	5.8094	5.4978	6.01412	5.51901	3.31797
1276.38	1276.38	1374.84	9.96169	1504.61	8.21333	1433.84	8.32612	1.5314	5.87387	5.5018	5.91502	5.52301	3.25757
1276.46	1276.46	1374.65	9.95836	1505.65	8.09061	1433.44	8.35434	1.5354	5.79034	5.5058	5.74625	5.52701	3.29454
1277.25	1277.25	1374.47	9.95763	1505.03	8.08307	1433.08	8.30604	1.5394	5.87854	5.5098	5.66934	5.53101	3.06546
1278.02	1278.02	1375.52	9.81433	1504.2	8.13221	1432.87	8.28394	1.5434	5.93502	5.5138	5.98358	5.535	3.18865
1277.43	1277.43	1374.83	9.90911	1505.38	7.96457	1433.75	8.18219	1.5474	5.7434	5.5178	5.75401	5.539	3.11565
1277.45	1277.45	1375.54	9.72664	1505.48	7.95641	1433.43	8.21369	1.5514	5.85806	5.5218	5.77042	5.543	3.22101
1277.98	1277.98	1375.41	9.71285	1505.13	8.00802	1432.72	8.31689	1.5554	5.72478	5.5258	5.76461	5.547	3.40753
1277.25	1277.25	1374.6	9.77926	1505.2	7.93413	1433.02	8.19047	1.5594	5.67551	5.5298	5.26864	5.55099	2.96914
1277.73	1277.73	1374.41	9.81369	1504.26	7.95178	1432.88	8.15829	1.5634	5.93516	5.5338	5.09191	5.55499	3.12608
1277.4	1277.4	1374.99	9.73752	1504.35	7.94903	1433.56	8.06173	1.5674	5.85117	5.5378	5.83693	5.55899	3.31045
1277.96	1277.96	1374.31	9.75124	1503.81	8.01781	1432.64	8.18781	1.5714	5.56129	5.5418	5.67064	5.56299	3.18359
1279.16	1279.16	1374.45	9.68523	1503.51	8.04592	1432.02	8.24293	1.5754	5.64255	5.5458	5.80576	5.56699	3.14096
1277.73	1277.73	1374.7	9.62954	1504.29	7.9235	1433.08	8.03604	1.5794	5.80341	5.5498	5.75352	5.57101	3.19764
1278.06	1278.06	1373.82	9.77305	1503.98	7.84574	1431.75	8.13783	1.5834	5.71843	5.5538	5.9133	5.57501	3.24983
1277.2	1277.2	1372.92	9.84074	1504.12	7.83975	1431.56	8.17043	1.5874	5.81448	5.5578	5.812	5.57901	3.4085
1278.32	1278.32	1373.26	9.74076	1503.07	7.95179	1431.46	8.18803	1.5914	5.80394	5.5618	5.7052	5.58301	3.22613
1279.68	1279.68	1373.42	9.66164	1504.01	7.8568	1431.44	8.17531	1.5954	5.82077	5.5658	5.69433	5.58701	3.26282
1278.15	1278.15	1373.6	9.62673	1504.77	7.71483	1431.17	8.1449	1.5994	5.86771	5.5698	5.57539	5.591	3.43071
1278.79	1278.79	1373.02	9.72325	1502.7	7.87978	1430.97	8.11257	1.6034	5.88121	5.5738	5.71706	5.595	3.23281
1280.51	1280.51	1373.06	9.67895	1502.26	7.931	1431.58	8.01328	1.6074	5.52766	5.5778	5.9173	5.599	3.21628
1280.78	1280.78	1372.05	9.74483	1503.37	7.78018	1430.99	8.08477	1.6114	5.41938	5.5818	5.87956	5.603	3.23343
1280.76	1280.76	1371.99	9.68901	1504.46	7.63565	1431.46	8.03473	1.6154	5.30754	5.5858	5.90708	5.60699	3.04934
1279.26	1279.26	1372.74	9.59287	1503.64	7.73549	1431.15	8.05905	1.6194	5.91336	5.5898	5.67908	5.61099	3.03593
1280.86	1280.86	1372.33	9.63672	1503.42	7.67846	1431.59	7.93613	1.6234	6.06943	5.5938	5.99516	5.61499	3.22724
1280.66	1280.66	1373.05	9.53771	1502.23	7.78323	1431.11	7.96795	1.6274	5.79869	5.5978	5.90786	5.61899	3.01936
1281.02	1281.02	1371.77	9.66784	1502.7	7.69594	1431.29	7.84566	1.6314	6.06874	5.6018	5.67264	5.62299	3.23435
1281.32	1281.32	1372.89	9.44833	1502.36	7.74668	1431.17	7.92116	1.6354	5.83106	5.6058	5.23665	5.62701	3.00832
1280.65	1280.65	1371.88	9.54086	1502.65	7.70302	1430.82	7.94786	1.6394	5.77335	5.6098	5.33427	5.63101	3.14101
1279.72	1279.72	1371.74	9.56663	1502.72	7.62024	1429.72	7.99039	1.6434	5.85704	5.6138	5.80735	5.63501	3.09753
1281.85	1281.85	1372.64	9.44264	1501.22	7.71305	1430.68	7.84532	1.6474	5.68554	5.6178	5.83483	5.63901	3.27555
1280.8	1280.8	1371	9.62703	1502.23	7.57693	1430.32	7.86445	1.6514	5.83821	5.6218	5.689	5.64301	3.23893
1281.57	1281.57	1371.69	9.44155	1502.28	7.57827	1430.1	7.89259	1.6554	5.78197	5.6258	5.90035	5.647	3.16455
1280.94	1280.94	1371.66	9.44263	1503.82	7.38769	1430.23	7.8822	1.6594	5.54286	5.6298	5.7773	5.651	3.31503
1281.45	1281.45	1371.21	9.48836	1502.49	7.49296	1431.11	7.66367	1.6634	5.96526	5.6338	5.69311	5.655	3.12445
1281.25	1281.25	1371.33	9.46425	1502.82	7.35175	1429.88	7.76248	1.6674	5.78421	5.6378	5.83115	5.659	3.27895
1282.78	1282.78	1371.83	9.39646	1500.64	7.61734	1430.55	7.6795	1.6714	5.80164	5.6418	5.83027	5.66299	3.31357
1282.56	1282.56	1371.52	9.334	1500.89	7.59707	1429.98	7.74415	1.6754	5.70098	5.6458	5.78874	5.66699	3.1993
1281.72	1281.72	1370.65	9.35988	1500.72	7.62934	1429.9	7.7447	1.6794	5.9611	5.6498	5.84284	5.67099	3.40986
1283.48	1283.48	1371.28	9.26722	1501.63	7.49839	1429.21	7.73909	1.6834	5.78699	5.6538	5.71247	5.67499	3.28038
1283.43	1283.43	1371.84	9.20508	1501.4	7.42139	1429.28	7.6887	1.6874	5.75979	5.6578	5.81434	5.67899	3.14728
1282.99	1282.99	1371.05	9.31643	1500.8	7.45701	1429.22	7.69309	1.6914	5.82627	5.6618	5.31056	5.68301	3.25698
1282.41	1282.41	1370.74	9.27254	1500.94	7.44871	1428.48	7.79378	1.6954	5.16232	5.6658	5.74785	5.68701	3.38391
1283.14	1283.14	1370.72	9.22324	1501.02	7.45945	1429.45	7.65147	1.6994	5.29224	5.6698	5.72612	5.69101	3.3255
1282.96	1282.96	1370.36	9.27083	1500.68	7.497	1428.93	7.63597	1.7034	5.11106	5.6738	5.99409	5.69501	3.15262
1282	1282	1369.61	9.34731	1500.49	7.38909	1428.84	7.60304	1.7074	5.39758	5.6778	5.86675	5.69901	3.11509
1284.44	1284.44	1370.26	9.27923	1499.92	7.4304	1428.46	7.64886	1.7114	5.23489	5.6818	6.02434	5.703	2.9897
1283.48	1283.48	1370.07	9.23242	1500.43	7.36185	1429.13	7.55305	1.7154	5.2799	5.6858	5.69342	5.707	3.18763
1284.1	1284.1	1369.64	9.20863	1500.24	7.38253	1429.47	7.49108	1.7194	5.50962	5.6898	5.10307	5.711	3.20649
1283.13	1283.13	1370.63	9.06573	1501.08	7.24224	1428.98	7.51674	1.7234	5.83046	5.6938	5.38868	5.715	3.44799
1285.65	1285.65	1369.95	9.14877	1500.37	7.2567	1427.67	7.58952	1.7274	5.68579	5.6978	5.01926	5.71899	3.14615
1283.9	1283.9	1370.11	9.12965	1500.39	7.21206	1428.19	7.51067	1.7314	5.85021	5.7018	5.15644	5.72299	3.1764
1284.8	1284.8	1369.86	9.10185	1499.71	7.30143	1427.98	7.54452	1.7354	5.57978	5.7058	5.23521	5.72699	3.30159
1284.68	1284.68	1369.48	9.0837	1499.78	7.26773	1428.05	7.54	1.7394	5.64759	5.7098	5.49428	5.73099	3.47519
1284.86	1284.86	1368.95	9.13379	1500.8	7.16403	1428.39	7.44702	1.7434	5.91301	5.7138	5.7867	5.73499	3.17892
1285.24	1285.24	1369.4	9.08443	1498.42	7.37094	1427.05	7.54227	1.7474	5.93188	5.7178	5.96675	5.73901	3.20527
1284.91	1284.91	1368.56	9.18057	1499.8	7.12766	1426.79	7.54586	1.7514	5.36663	5.7218	5.70358	5.74301	3.09963
1284.09	1284.09	1369.63	8.98827	1498.79	7.25936	1428.59	7.32294	1.7554	5.2941	5.7258	5.65522	5.74701	3.18228
1285.7	1285.7	1369.09	8.98149	1499.82	7.13285	1428.56	7.32767	1.7594	5.13051	5.7298	5.59374	5.75101	2.9573
1286.22	1286.22	1368.93	8.98604	1500.11	7.09017	1428.11	7.36108	1.7634	5.56028	5.7338	5.66987	5.755	3.35723
1286.31	1286.31	1368.63	9.03766	1498.55	7.23761	1425.93	7.52822	1.7674	5.72429	5.7378	5.91287	5.759	3.24105
1286.02	1286.02	1368.83	9.01067	1499.28	7.09121	1428.32	7.32111	1.7714	5.78467	5.7418	5.89446	5.763	3.19362
1286.54	1286.54	1368.93	8.95636	1498.71	7.13895	1428.35	7.28108	1.7754	5.71784	5.7458	5.67284	5.767	3.17396
1287.76	1287.76	1368.03	8.98053	1498.25	7.17705	1426.93	7.31971	1.7794	5.42302	5.7498	5.16909	5.771	3.2333
1285.77	1285.77	1367.93	8.97448	1499.22	7.0606	1426.86	7.31207	1.7834	5.15408	5.7538	5.24068	5.77499	3.38096
1286.96	1286.96	1368.57	8.88361	1498.69	7.09513	1425.76	7.37905	1.7874	5.63469	5.7578	5.22495	5.77899	3.11218
1287.65	1287.65	1368.58	8.8784	1498.97	6.97451	1427.05	7.25683	1.7914	5.72734	5.7618	5.84284	5.78299	3.35026
1287.01	1287.01	1368.21	8.9243	1497.81	7.08676	1426.71	7.27399	1.7954	5.71046	5.7658	5.76246	5.78699	3.26582
1287.25	1287.25	1368.03	8.849	1497.63	7.11055	1427.34	7.14761	1.7994	5.87986	5.7698	5.79653	5.79099	3.10301
1287.59	1287.59	1368.13	8.78325	1497.05	7.18557	1426.07	7.22096	1.8034	5.81812	5.7738	5.90608	5.79501	2.9903
1287.59	1287.59	1367.44	8.86389	1497.94	7.05627	1425.8	7.25034	1.8074	6.00516	5.7778	5.83297	5.79901	3.36665
1287.28	1287.28	1367.84	8.8203	1497	7.05764	1426.25	7.18569	1.8114	5.97833	5.7818	5.66788	5.80301	3.26627
1289.16	1289.16	1367.71	8.83559	1496.55	7.07267	1425.55	7.27839	1.8154	5.99357	5.7858	5.95121	5.80701	3.18509
1288.12	1288.12	1366.61	8.88233	1498.18	6.87939	1425.67	7.21347	1.8194	5.67286	5.7898	5.60616	5.811	3.08203
1287.65	1287.65	1367.13	8.76734	1497.57	6.94154	1424.58	7.23802	1.8234	5.74475	5.7938	5.86709	5.815	3.44564
1287.23	1287.23	1366.72	8.81255	1497.41	6.95915	1425.6	7.08821	1.8274	5.86265	5.7978	5.87667	5.819	3.32569
1287.8	1287.8	1366.36	8.84354	1497.43	6.85494	1425.65	7.09178	1.8314	5.86828	5.8018	5.69093	5.823	3.10395
1289.53	1289.53	1366.7	8.81079	1497.19	6.82827	1424.61	7.19933	1.8354	5.76922	5.8058	5.71584	5.827	3.2005
1289.48	1289.48	1366.99	8.71734	1496.95	6.8626	1425.84	7.06312	1.8394	5.83193	5.8098	5.81407	5.83099	3.29736
1289.83	1289.83	1366.66	8.69448	1496.9	6.8988	1424.66	7.0934	1.8434	5.7403	5.8138	5.80673	5.83499	3.28986
1290.19	1290.19	1366.22	8.7121	1496.69	6.90377	1425.63	6.93659	1.8474	5.62442	5.8178	5.72862	5.83899	3.1808
1289.42	1289.42	1366.48	8.69006	1497.77	6.66771	1425.89	6.90925	1.8514	5.65547	5.8218	5.69806	5.84299	3.14792
1289.53	1289.53	1366.53	8.68232	1495.58	6.90282	1425.68	6.93353	1.8554	5.74843	5.8258	5.76403	5.84698	3.17397
1289.86	1289.86	1366.21	8.66415	1496.08	6.83569	1425.18	7.01687	1.8594	5.93073	5.8298	5.83658	5.85101	3.51682
1289.77	1289.77	1366.22	8.57546	1496.7	6.74797	1424.36	7.00531	1.8634	5.67635	5.8338	5.79675	5.85501	3.53628
1288.93	1288.93	1365.85	8.58788	1495.92	6.84416	1424.08	6.97321	1.8674	5.9768	5.8378	5.82695	5.85901	3.27175
1288.89	1288.89	1364.92	8.7353	1495.88	6.79194	1424.07	6.95435	1.8714	5.82062	5.8418	5.66153	5.86301	3.34962
1290.55	1290.55	1365.41	8.65003	1495.26	6.8082	1423.94	6.9855	1.8754	5.88249	5.8458	5.5347	5.867	3.2689
1290.38	1290.38	1366.28	8.4988	1494.88	6.8519	1424.21	6.9684	1.8794	5.73035	5.8498	5.20547	5.871	3.08347
1290.25	1290.25	1365.26	8.54248	1495.19	6.77792	1424.26	6.89368	1.8834	5.72858	5.8538	5.44879	5.875	3.00442
1290.91	1290.91	1364.72	8.57665	1494.36	6.86575	1423.03	6.95339	1.8874	5.81815	5.8578	5.25144	5.879	3.16778
1291.12	1291.12	1365.37	8.51594	1495.64	6.67802	1423.62	6.89767	1.8914	5.31599	5.8618	5.18917	5.883	3.11717
1290.86	1290.86	1364.02	8.68822	1494.91	6.71112	1424.63	6.84054	1.8954	5.08303	5.8658	5.30838	5.88699	3.31258
1291.3	1291.3	1365.07	8.52745	1493.85	6.81595	1423.91	6.85455	1.8994	5.0455	5.8698	5.38292	5.89099	3.39355
1290.62	1290.62	1364.89	8.45237	1495.04	6.68378	1423.01	6.84904	1.9034	5.22534	5.8738	5.20212	5.89499	3.22096
1290.79	1290.79	1363.87	8.56045	1495.36	6.60728	1422.68	6.87144	1.9074	5.22927	5.8778	5.28479	5.89899	3.19888
1291.75	1291.75	1363.92	8.53496	1494.24	6.75606	1422.49	6.88382	1.9114	5.70458	5.8818	5.4607	5.90302	3.39262
1292.1	1292.1	1365.5	8.35814	1495.47	6.49453	1423.34	6.79806	1.9154	5.53316	5.8858	5.81605	5.90701	3.12861
1290.53	1290.53	1364.37	8.4657	1493.89	6.65393	1422.3	6.89031	1.9194	5.7708	5.8898	5.65049	5.91101	3.20109
1291.07	1291.07	1364.91	8.33242	1494.31	6.57697	1422.15	6.81462	1.9234	5.86572	5.8938	5.74901	5.91501	3.31054
1291.33	1291.33	1364.51	8.33212	1493.77	6.69493	1422.87	6.70723	1.9274	5.76075	5.8978	5.8033	5.91901	3.2068
1292.88	1292.88	1364.28	8.34861	1494.46	6.57647	1422.27	6.75875	1.9314	6.05825	5.9018	5.77782	5.923	3.15193
1292.48	1292.48	1364.07	8.3688	1493.58	6.59693	1421.32	6.87708	1.9354	5.78436	5.9058	5.61966	5.927	3.50008
1291.24	1291.24	1363.39	8.45709	1492.62	6.67921	1421.92	6.79738	1.9394	5.86227	5.9098	5.8072	5.931	3.4308
1293.23	1293.23	1364.07	8.2926	1493.22	6.60482	1422.29	6.66237	1.9434	5.7945	5.9138	5.96707	5.935	3.18539
1292.71	1292.71	1363.71	8.28096	1492.77	6.63574	1421.55	6.70619	1.9474	5.77531	5.9178	5.51188	5.939	3.17666
1292.59	1292.59	1363.65	8.28596	1493.85	6.50976	1422.69	6.55943	1.9514	5.64695	5.9218	5.74965	5.94299	3.16705
1292.56	1292.56	1362.49	8.41917	1493.55	6.54193	1422.42	6.61863	1.9554	5.80525	5.9258	5.85224	5.94699	3.25898
1294.42	1294.42	1363.87	8.2549	1493.3	6.59013	1420.91	6.76033	1.9594	5.68041	5.9298	5.82797	5.95099	3.39449
1294.11	1294.11	1363.24	8.28486	1492.87	6.56028	1421.52	6.60933	1.9634	5.85243	5.9338	5.97671	5.95499	3.10092
1293.58	1293.58	1363.55	8.17648	1492.98	6.48377	1420.93	6.64501	1.9674	5.74093	5.9378	5.36831	5.95901	3.28246
1293.63	1293.63	1362.87	8.21987	1492.41	6.55546	1421.85	6.53462	1.9714	5.62057	5.9418	5.24787	5.96301	3.23227
1293.92	1293.92	1363.06	8.19167	1493.43	6.34479	1421.79	6.53678	1.9754	5.95002	5.9458	5.42495	5.96701	3.1439
1293.86	1293.86	1363.43	8.16871	1492.35	6.37412	1421.19	6.59942	1.9794	5.6941	5.9498	5.13671	5.97101	3.17738
1293.87	1293.87	1362.75	8.24544	1492.63	6.34543	1420.6	6.63581	1.9834	5.81135	5.9538	5.1225	5.97501	3.10998
1294.82	1294.82	1362.28	8.18055	1493.12	6.26981	1420.33	6.584	1.9874	5.75039	5.9578	5.04732	5.979	3.08942
1293.49	1293.49	1362.38	8.14384	1491.77	6.36186	1420.72	6.51636	1.9914	5.80202	5.9618	5.21736	5.983	3.20235
1294.82	1294.82	1362.17	8.15865	1491.22	6.36153	1420.38	6.56529	1.9954	5.83882	5.9658	5.77953	5.987	3.14514
1294.14	1294.14	1362.06	8.17517	1491.74	6.28463	1419.3	6.70116	1.9994	5.79447	5.9698	5.81098	5.991	3.04697
1293.45	1293.45	1361.52	8.24046	1490.26	6.47689	1420.56	6.49572	2.0034	5.68404	5.9738	5.74077	5.995	2.97937
1294.69	1294.69	1360.86	8.2538	1490.74	6.40364	1420.4	6.38641	2.0074	5.7423	5.9778	5.91718	5.99899	3.28135
1294.92	1294.92	1361.06	8.15253	1490.95	6.34199	1419.73	6.45184	2.0114	5.80772	5.9818	5.57934	6.00299	3.67167
1295.51	1295.51	1361.32	8.12572	1491.21	6.2237	1419.04	6.53756	2.0154	5.9983	5.9858	5.57795	6.00699	3.48192
1295.52	1295.52	1361.9	8.02695	1489.65	6.40118	1420.45	6.37782	2.0194	5.68039	5.9898	5.86672	6.01099	3.41321
1295.34	1295.34	1361.58	8.07575	1490.85	6.2725	1420.05	6.40784	2.0234	5.73208	5.9938	5.95775	6.01501	3.44826
1296.14	1296.14	1361.17	8.026	1490.99	6.22583	1418.92	6.44874	2.0274	5.90387	5.9978	5.76534	6.01901	3.51364
1296.92	1296.92	1360.94	7.98261	1490.09	6.32053	1420	6.27851	2.0314	5.89225	6.0018	5.73925	6.02301	3.57065
1296.93	1296.93	1360.53	8.04201	1490.46	6.19323	1419.65	6.3159	2.0354	5.92191	6.0058	5.87161	6.02701	3.52275
1297.1	1297.1	1360.15	8.08335	1489.81	6.23935	1418.34	6.49248	2.0394	5.7008	6.0098	5.91042	6.03101	3.42273
1296.7	1296.7	1361.32	7.9482	1490.44	6.1426	1418.08	6.51178	2.0434	5.15314	6.0138	5.77257	6.035	3.43637
1296.15	1296.15	1360.21	8.00199	1489.22	6.3198	1418.5	6.39542	2.0474	5.4159	6.0178	5.27613	6.039	3.25218
1296.23	1296.23	1358.9	8.1013	1489.98	6.21052	1418.37	6.334	2.0514	5.16806	6.0218	5.37072	6.043	3.16012
1296.75	1296.75	1360.37	7.87905	1489.77	6.16435	1418.25	6.34435	2.0554	4.97608	6.0258	5.2121	6.047	3.11735
1295.99	1295.99	1360.75	7.88476	1489.65	6.13768	1418.97	6.28078	2.0594	5.38114	6.0298	5.22904	6.05099	3.20315
1297.32	1297.32	1360.78	7.8566	1489.38	6.13734	1419.1	6.2465	2.0634	5.88902	6.0338	5.21832	6.05499	3.2152
1297.86	1297.86	1361.16	7.76272	1488.99	6.19057	1418.22	6.2479	2.0674	5.5528	6.0378	5.19349	6.05899	3.1992
1297.81	1297.81	1359.8	7.81978	1489.66	6.10406	1417.33	6.31341	2.0714	5.94811	6.0418	5.74631	6.06299	2.98707
1297.01	1297.01	1361.06	7.6711	1488.72	6.16569	1417.81	6.26828	2.0754	5.89407	6.0458	5.75316	6.06699	3.19004
1297.95	1297.95	1360.09	7.78637	1489.37	6.0079	1417.42	6.33742	2.0794	5.75082	6.0498	5.85226	6.07101	3.13633
1298.62	1298.62	1359.14	7.90659	1487.96	6.18109	1418.17	6.22187	2.0834	5.84898	6.0538	5.81116	6.07501	3.14893
1298.56	1298.56	1359.88	7.76099	1488.93	6.03574	1418.46	6.12744	2.0874	5.88276	6.0578	5.74621	6.07901	3.19341
1299.11	1299.11	1359.7	7.71943	1489.42	5.96627	1418.27	6.08711	2.0914	5.71381	6.0618	5.85458	6.08301	3.02008
1298.34	1298.34	1359.24	7.76786	1488.56	6.01518	1417.87	6.12749	2.0954	5.80539	6.0658	5.82287	6.08701	3.24265
1298.88	1298.88	1359.13	7.76983	1489.12	5.87367	1418.36	6.0497	2.0994	5.75425	6.0698	5.79983	6.091	3.16567
1298.73	1298.73	1358.14	7.85788	1487.75	6.06086	1413.91	6.62955	2.1034	5.87746	6.0738	5.82958	6.095	3.18547
1298.22	1298.22	1359.41	7.70753	1489.37	5.83081	1411.83	6.82996	2.1074	5.69854	6.0778	5.84419	6.099	3.10672
1298.73	1298.73	1357.98	7.77531	1488.06	6.01674	1412.34	6.68478	2.1114	5.71319	6.0818	5.64753	6.103	3.15937
1298.32	1298.32	1358.51	7.70857	1487.98	5.97559	1412.29	6.67778	2.1154	5.88822	6.0858	5.73956	6.10699	3.14891
1300.27	1300.27	1358.48	7.68196	1487.3	5.96837	1411.86	6.71286	2.1194	5.91033	6.0898	5.68975	6.11099	3.45228
1299.07	1299.07	1359.06	7.63078	1486.83	6.03223	1411.52	6.75736	2.1234	5.79865	6.0938	5.98286	6.11499	3.36734
1300.26	1300.26	1358.52	7.67395	1487.03	5.99851	1410.85	6.80618	2.1274	5.24221	6.0978	5.71094	6.11899	3.08917
1299.56	1299.56	1357.44	7.72892	1486.88	5.97442	1411.35	6.64776	2.1314	5.20835	6.1018	5.82793	6.12299	3.26749
1300.16	1300.16	1358.14	7.60694	1486.55	6.01136	1411.16	6.68017	2.1354	5.12904	6.1058	5.7953	6.12701	3.40353
1300.27	1300.27	1358.15	7.58847	1487.62	5.77334	1411.19	6.65985	2.1394	5.20352	6.1098	5.85695	6.13101	3.08591
1300.53	1300.53	1357.6	7.67636	1486.5	5.88768	1413.45	6.38636	2.1434	5.08308	6.1138	5.74518	6.13501	3.15031
1299.09	1299.09	1358.33	7.56388	1487.31	5.79453	1416.64	5.94367	2.1474	5.54111	6.1178	5.75361	6.13901	3.06235
1300.34	1300.34	1357.58	7.57367	1486.58	5.8944	1414.92	6.05824	2.1514	5.88029	6.1218	5.73426	6.14301	3.14024
1299.64	1299.64	1358.21	7.45272	1487.14	5.79171	1416.77	5.80375	2.1554	5.69013	6.1258	5.89388	6.147	2.9434
1300.04	1300.04	1356.89	7.59493	1486.43	5.75831	1415.94	5.92035	2.1594	5.80585	6.1298	5.59454	6.151	3.12166
1300.57	1300.57	1357.07	7.60122	1486.34	5.72378	1417.07	5.77946	2.1634	5.8508	6.1338	5.90525	6.155	3.15176
1301.98	1301.98	1356.95	7.59341	1485.7	5.80702	1411.49	6.42961	2.1674	5.82833	6.1378	5.74753	6.159	3.03246
1301.69	1301.69	1357.4	7.44038	1485.36	5.87123	1409.46	6.60829	2.1714	5.8909	6.1418	5.71738	6.16299	3.2244
1300.74	1300.74	1356.6	7.50305	1485.12	5.86945	1410.04	6.481	2.1754	6.05528	6.1458	5.98986	6.16699	3.27709
1300.56	1300.56	1357.05	7.42334	1485.15	5.79707	1411.63	6.28582	2.1794	5.92034	6.1498	5.83221	6.17099	3.21339
1302.21	1302.21	1356.87	7.45155	1484.84	5.78313	1410.9	6.3594	2.1834	5.92333	6.1538	5.70272	6.17499	3.24309
1300.94	1300.94	1356.11	7.55335	1485.71	5.67628	1410.17	6.48672	2.1874	5.90877	6.1578	5.89487	6.17899	3.13418
1302.06	1302.06	1357.03	7.32827	1485.97	5.63529	1416.43	5.57295	2.1914	5.86138	6.1618	5.63193	6.18301	3.28648
1301.14	1301.14	1355.02	7.5168	1484.62	5.84289	1414.89	5.76513	2.1954	5.92017	6.1658	5.57496	6.18701	3.16368
1301.12	1301.12	1355.91	7.40868	1484.05	5.80617	1414.5	5.79408	2.1994	5.71517	6.1698	5.86419	6.19101	3.11021
1301.5	1301.5	1356	7.38788	1483.63	5.79428	1415.07	5.69904	2.2034	5.76136	6.1738	5.87316	6.19501	3.37379
1302.93	1302.93	1356.65	7.30486	1485.4	5.54911	1414.59	5.73478	2.2074	5.95126	6.1778	5.77755	6.19901	3.0717
1302.12	1302.12	1355.13	7.43315	1485.54	5.55707	1415.03	5.60839	2.2114	5.77045	6.1818	5.72867	6.203	3.28643
1303.1	1303.1	1355.27	7.37881	1484.59	5.6699	1414	5.70451	2.2154	5.3435	6.1858	5.77778	6.207	3.16011
1303.36	1303.36	1355.8	7.2355	1484.28	5.63894	1414.25	5.65424	2.2194	5.44618	6.1898	5.77851	6.211	3.16577
1302.52	1302.52	1354.24	7.44484	1483.64	5.61672	1413.65	5.71044	2.2234	5.89573	6.1938	5.78231	6.215	2.93562
1303.28	1303.28	1354.82	7.39658	1484.09	5.57654	1414.08	5.66665	2.2274	5.84963	6.1978	5.68296	6.21899	3.09963
1304.27	1304.27	1354.15	7.42611	1483.89	5.59735	1411.38	5.92954	2.2314	5.84619	6.2018	5.90088	6.22299	2.98173
1302.66	1302.66	1353.97	7.36772	1483.67	5.64547	1407.95	6.30482	2.2354	5.84978	6.2058	5.94961	6.22699	3.29726
1303.62	1303.62	1353.93	7.33234	1482.38	5.73581	1408.33	6.2572	2.2394	5.99267	6.2098	5.90638	6.23099	3.52168
1302.96	1302.96	1354.97	7.22104	1483.22	5.56398	1413.14	5.65634	2.2434	5.95487	6.2138	5.7817	6.23499	3.50383
1305.17	1305.17	1354.69	7.24722	1484.07	5.45071	1408.3	6.23286	2.2474	5.68831	6.2178	5.89799	6.23901	3.45408
1304.19	1304.19	1354.41	7.25793	1483.47	5.48543	1407.68	6.24133	2.2514	6.01836	6.2218	5.44486	6.24301	3.59753
1304.38	1304.38	1354.47	7.14858	1483.45	5.5075	1407.61	6.20852	2.2554	5.88014	6.2258	5.31386	6.24701	3.37525
1302.49	1302.49	1353.87	7.22837	1481.4	5.71426	1408.32	6.10932	2.2594	5.78282	6.2298	5.33291	6.25101	3.5561
1303.8	1303.8	1353.79	7.22024	1482.07	5.56294	1407.53	6.19015	2.2634	5.68321	6.2338	5.32681	6.255	3.47194
1304.97	1304.97	1355.01	7.06205	1482.42	5.48794	1413.1	5.49883	2.2674	5.79097	6.2378	5.29063	6.259	3.52237
1304.16	1304.16	1354.11	7.14335	1481.76	5.57838	1412.65	5.48113	2.2714	5.69498	6.2418	5.17297	6.263	3.49491
1305.13	1305.13	1353.13	7.15784	1482.17	5.53653	1412.3	5.51881	2.2754	5.72501	6.2458	5.26074	6.267	3.46643
1305.13	1305.13	1353.22	7.13633	1483.39	5.36487	1408.98	5.83784	2.2794	5.82653	6.2498	5.17467	6.271	3.57599
1304.68	1304.68	1354.24	7.02016	1482.91	5.28834	1409.72	5.74499	2.2834	5.6779	6.2538	5.11567	6.27499	3.64792
1305.38	1305.38	1353.82	7.05557	1482.68	5.2895	1405.86	6.27009	2.2874	5.69106	6.2578	5.12433	6.27899	3.48466
1305.38	1305.38	1353.49	7.11155	1481.87	5.40206	1406.9	6.09651	2.2914	5.60519	6.2618	5.75316	6.28299	3.61558
1304.92	1304.92	1353.41	7.03622	1482.83	5.30371	1407.85	5.94462	2.2954	5.85851	6.2658	5.99895	6.28699	3.65488
1306.13	1306.13	1352.82	7.05664	1482.33	5.34613	1406.24	6.06569	2.2994	5.99722	6.2698	5.83465	6.29099	3.66432
1306.24	1306.24	1352.41	7.10139	1481.82	5.33169	1410.43	5.54186	2.3034	5.94472	6.2738	5.60485	6.29501	3.47374
1305.62	1305.62	1353.13	7.005	1481.4	5.32103	1411.15	5.44671	2.3074	6.08604	6.2778	5.74888	6.29901	3.52751
1306.82	1306.82	1352.67	7.04479	1481.46	5.31877	1411.18	5.38437	2.3114	5.86137	6.2818	5.80774	6.30301	3.6725
1305.9	1305.9	1352.18	7.03073	1482.62	5.16259	1410.64	5.4745	2.3154	5.84437	6.2858	5.66902	6.30701	3.34767
1306.5	1306.5	1352.3	6.96279	1481.17	5.33722	1411	5.40341	2.3194	5.77933	6.2898	5.84404	6.311	3.32111
1307.46	1307.46	1352.75	6.88675	1480.48	5.3489	1410.61	5.38184	2.3234	5.83133	6.2938	5.8461	6.315	3.55221
1306.34	1306.34	1352.59	6.91959	1480.32	5.29086	1411.12	5.28775	2.3274	5.89653	6.2978	5.75806	6.319	3.58353
1307.16	1307.16	1351.47	7.03955	1480.45	5.23567	1409.49	5.46138	2.3314	5.83313	6.3018	5.71079	6.323	3.46836
1307.83	1307.83	1351.32	7.01469	1479.95	5.33245	1404.75	5.92969	2.3354	5.91823	6.3058	5.79071	6.327	3.27993
1307.19	1307.19	1351.08	6.98075	1480.52	5.24999	1405.2	5.88138	2.3394	5.99839	6.3098	5.78332	6.33099	3.27847
1306.22	1306.22	1351.5	6.91961	1479.15	5.39214	1404.72	5.91111	2.3434	5.96534	6.3138	5.73531	6.33499	3.25709
1307.25	1307.25	1350.64	7.02297	1480.07	5.17782	1404.76	5.8072	2.3474	5.82111	6.3178	5.9656	6.33899	3.22165
1307.6	1307.6	1351.62	6.89015	1480.25	5.12089	1404.31	5.87067	2.3514	5.79455	6.3218	5.76511	6.34299	3.33646
1306.99	1306.99	1350.58	6.95725	1479.96	5.16707	1404.23	5.84509	2.3554	5.89071	6.3258	5.95234	6.34698	3.27187
1307.8	1307.8	1351.66	6.72644	1479.6	5.21167	1404.89	5.76484	2.3594	5.87756	6.3298	5.9207	6.35101	3.18157
1307.9	1307.9	1351.19	6.77959	1480.34	5.06529	1403.57	5.90939	2.3634	5.96931	6.3338	5.95533	6.35501	3.50541
1308.86	1308.86	1350.64	6.85478	1478.75	5.18743	1402.79	5.90321	2.3674	5.8133	6.3378	5.78553	6.35901	3.8219
1307.71	1307.71	1349.76	6.94603	1478.74	5.20644	1406.04	5.47246	2.3714	5.77273	6.3418	5.82445	6.36301	3.43964
1307.31	1307.31	1349.53	6.92477	1479.57	5.04814	1404.54	5.66937	2.3754	5.68848	6.3458	5.81218	6.367	3.44766
1308.28	1308.28	1348.56	6.96989	1478.5	5.21849	1406.08	5.46532	2.3794	6.009	6.3498	5.83089	6.371	3.41611
1309.04	1309.04	1349.76	6.82511	1479.4	5.08182	1406.54	5.39788	2.3834	5.90565	6.3538	6.01162	6.375	3.58953
1309.84	1309.84	1349.6	6.82693	1478.64	5.09786	1405.29	5.51516	2.3874	5.62434	6.3578	5.8728	6.379	3.3946
1307.81	1307.81	1350.68	6.66574	1478.24	5.0962	1407.5	5.14834	2.3914	5.9442	6.3618	5.76889	6.383	3.41181
1307.96	1307.96	1350.07	6.71912	1479.27	4.95677	1406.95	5.21878	2.3954	5.88875	6.3658	5.83897	6.38699	3.54721
1307.86	1307.86	1349.1	6.75008	1478.36	5.08086	1402.15	5.78904	2.3994	6.05281	6.3698	5.95696	6.39099	3.27589
1308.74	1308.74	1349.66	6.6461	1478.3	5.05616	1402.87	5.73228	2.4034	5.90251	6.3738	5.81799	6.39499	3.15617
1309.73	1309.73	1349.48	6.66996	1477.66	5.02528	1402.31	5.6961	2.4074	5.85923	6.3778	5.79471	6.39899	3.1895
1308.95	1308.95	1350.68	6.57315	1477.33	5.05741	1401.93	5.69365	2.4114	5.79251	6.3818	5.72145	6.40302	2.96972
1309.66	1309.66	1349.95	6.62676	1477.25	5.04491	1402.16	5.66818	2.4154	5.85597	6.3858	5.91521	6.40701	3.1424
1308.81	1308.81	1348.89	6.59332	1476.59	5.16144	1401.85	5.72108	2.4194	5.85732	6.3898	5.72413	6.41101	3.08776
1308.55	1308.55	1348.26	6.69902	1476.7	5.10676	1402.93	5.57293	2.4234	5.97341	6.3938	5.81035	6.41501	3.31112
1309.83	1309.83	1348.55	6.63505	1475.11	5.20912	1402.65	5.52721	2.4274	5.95529	6.3978	5.81397	6.41901	3.11375
1309.45	1309.45	1347.72	6.76953	1477.6	4.89298	1401.17	5.64811	2.4314	5.79229	6.4018	5.68692	6.423	2.97574
1309.4	1309.4	1348.06	6.679	1476.16	5.05692	1401.21	5.64703	2.4354	5.84614	6.4058	5.76622	6.427	3.31862
1309.37	1309.37	1348.98	6.46568	1477.11	4.91274	1401.51	5.5917	2.4394	5.94275	6.4098	5.75658	6.431	3.08927
1310.29	1310.29	1349.02	6.43316	1476.86	4.95155	1401.38	5.60001	2.4434	5.74046	6.4138	5.83577	6.435	3.36254
1310.56	1310.56	1348.44	6.52658	1475.63	5.02809	1400.24	5.6991	2.4474	5.86299	6.4178	5.93451	6.439	3.49612
1310.58	1310.58	1348.27	6.53054	1475.66	5.0013	1400.02	5.65628	2.4514	5.96161	6.4218	5.81616	6.44299	3.03256
1310.72	1310.72	1348.65	6.45677	1475.78	4.96972	1402.21	5.36921	2.4554	6.08372	6.4258	5.70105	6.44699	3.33836
1309.77	1309.77	1348	6.44972	1475.73	4.9687	1404.75	5.041	2.4594	6.48373	6.4298	6.00697	6.45099	3.35673
1311.06	1311.06	1347.57	6.47402	1476.1	4.93344	1401.55	5.44154	2.4634	6.71678	6.4338	5.67777	6.45499	3.60407
1310.49	1310.49	1347.33	6.50892	1476.49	4.82718	1400.08	5.58887	2.4674	6.72928	6.4378	5.80111	6.45901	3.51609
1310.88	1310.88	1347.67	6.45681	1476.13	4.77213	1401.29	5.3697	2.4714	6.71853	6.4418	5.77743	6.46301	3.59582
1311.24	1311.24	1347.12	6.52536	1475.27	4.88917	1402.7	5.1273	2.4754	6.70713	6.4458	5.63146	6.46701	3.51801
1311.27	1311.27	1346.71	6.46729	1474.85	4.90994	1399.99	5.48813	2.4794	6.53146	6.4498	5.26506	6.47101	3.52481
1310.55	1310.55	1346.23	6.50256	1475.17	4.82606	1400.25	5.45043	2.4834	6.78349	6.4538	5.52521	6.47501	3.49595
1311.27	1311.27	1346.59	6.46578	1476.05	4.71633	1400.44	5.39879	2.4874	6.78608	6.4578	5.56918	6.479	3.60863
1311.43	1311.43	1346.71	6.44631	1474.73	4.7879	1400.89	5.23791	2.4914	6.86797	6.4618	5.70931	6.483	3.53734
1311.59	1311.59	1346.22	6.50494	1472.46	5.04788	1399.54	5.378	2.4954	6.72979	6.4658	5.94411	6.487	3.46756
1312.31	1312.31	1345.49	6.50768	1473.72	4.88777	1397.42	5.6291	2.4994	6.70131	6.4698	5.76362	6.491	3.47417
1312.6	1312.6	1347.01	6.24127	1473.6	4.91762	1398.93	5.46988	2.5034	6.6697	6.4738	5.91017	6.495	3.34813
1312.84	1312.84	1345.46	6.43344	1475.38	4.63264	1399.12	5.41819	2.5074	6.70762	6.4778	5.8021	6.49899	3.57667
1312.57	1312.57	1345.6	6.40019	1473.46	4.79407	1398.63	5.39401	2.5114	6.71082	6.4818	5.83224	6.50299	3.3367
1311.65	1311.65	1345.84	6.40293	1472.89	4.85045	1398.64	5.34541	2.5154	6.78792	6.4858	5.73647	6.50699	3.439
1312.38	1312.38	1347.03	6.22038	1474.25	4.66671	1399	5.31097	2.5194	6.7235	6.4898	5.89579	6.51099	3.31083
1312.74	1312.74	1345	6.41091	1473.18	4.80139	1398.95	5.28901	2.5234	6.83003	6.4938	5.78838	6.51501	2.9583
1312.98	1312.98	1345.12	6.3414	1474.85	4.58073	1398.27	5.38081	2.5274	6.59272	6.4978	5.78277	6.51901	3.12067
1311.84	1311.84	1345.4	6.31334	1473.83	4.62481	1398.55	5.25758	2.5314	6.71223	6.5018	5.84302	6.52301	3.24677
1314.02	1314.02	1343.79	6.48557	1472.18	4.78066	1397.5	5.35732	2.5354	6.67551	6.5058	5.84976	6.52701	3.14656
1313.13	1313.13	1344.67	6.36426	1473.84	4.55589	1398.41	5.21295	2.5394	6.64236	6.5098	5.8371	6.53101	3.32791
1313.34	1313.34	1344.3	6.28322	1472.55	4.74434	1398.99	5.1509	2.5434	6.66764	6.5138	5.84628	6.535	2.88798
1313.75	1313.75	1344.41	6.25102	1473.06	4.65797	1396.89	5.40403	2.5474	6.70477	6.5178	5.94067	6.539	3.36318
1313.17	1313.17	1345.13	6.14624	1472.09	4.71761	1398.02	5.20366	2.5514	6.97172	6.5218	5.77178	6.543	3.28047
1313.88	1313.88	1344.81	6.20368	1471.26	4.7708	1399.32	4.99624	2.5554	6.7637	6.5258	5.58717	6.547	3.46169
1313.87	1313.87	1344.55	6.23149	1472.33	4.62636	1397.45	5.19562	2.5594	6.85042	6.5298	5.8039	6.55099	3.15579
1313.09	1313.09	1345.29	6.07401	1472.37	4.59208	1396.95	5.24672	2.5634	6.80266	6.5338	5.81103	6.55499	3.23974
1313.82	1313.82	1340.45	6.59364	1471.92	4.6488	1397.32	5.19639	2.5674	6.713	6.5378	5.94296	6.55899	3.07227
1313.46	1313.46	1341.48	6.49351	1471.36	4.6727	1396.03	5.33049	2.5714	6.50714	6.5418	5.78529	6.56299	3.23667
1314.47	1314.47	1343.61	6.2239	1471.37	4.59402	1395.75	5.28394	2.5754	6.60783	6.5458	5.8097	6.56699	3.17563
1315.26	1315.26	1343.56	6.21767	1470.95	4.68494	1396.46	5.18307	2.5794	6.87973	6.5498	5.87222	6.57101	3.30048
1315.23	1315.23	1344.3	6.09296	1471.69	4.54758	1396.54	5.13836	2.5834	6.59794	6.5538	5.60009	6.57501	3.2201
1314.49	1314.49	1343.89	6.041	1471.83	4.48848	1394.48	5.42285	2.5874	6.70675	6.5578	5.3525	6.57901	3.17128
1314.95	1314.95	1343.8	6.02244	1472.23	4.43479	1396.49	5.13677	2.5914	6.6835	6.5618	5.8134	6.58301	3.31533
1314.45	1314.45	1343.21	6.0885	1471.26	4.46721	1394.61	5.27678	2.5954	6.85571	6.5658	5.884	6.58701	3.13759
1314.83	1314.83	1341.83	6.26619	1470.29	4.58015	1395.75	5.09576	2.5994	6.72334	6.5698	5.86028	6.591	3.1754
1314.15	1314.15	1343.15	6.09155	1470.35	4.55978	1395.55	5.12893	2.6034	6.72601	6.5738	5.77783	6.595	3.40119
1315.39	1315.39	1338.34	6.62075	1470.28	4.57492	1396.38	5.04706	2.6074	6.62827	6.5778	6.05536	6.599	3.23906
1314.64	1314.64	1337.96	6.63063	1470.6	4.46523	1395.23	5.18892	2.6114	6.81957	6.5818	5.6645	6.603	3.28826
1314.39	1314.39	1338.22	6.60218	1470.73	4.38775	1394.53	5.16418	2.6154	6.7715	6.5858	5.8151	6.60699	3.2222
1314.91	1314.91	1342.72	6.00683	1468.87	4.61782	1393.88	5.23874	2.6194	6.74174	6.5898	5.97982	6.61099	3.13659
1315.9	1315.9	1341.9	6.11237	1469.81	4.47458	1394.4	5.13691	2.6234	6.72853	6.5938	5.64594	6.61499	3.02168
1316.51	1316.51	1343.73	5.8293	1470.29	4.42138	1393.78	5.21355	2.6274	6.93145	6.5978	5.73871	6.61899	3.07995
1315.71	1315.71	1342.84	5.86627	1469.3	4.51278	1394.44	5.13052	2.6314	6.67014	6.6018	5.47381	6.62299	3.27898
1315.83	1315.83	1343.46	5.7728	1469.19	4.44169	1394.2	5.1001	2.6354	6.63843	6.6058	5.40231	6.62701	3.11691
1316.1	1316.1	1341.7	5.98554	1468.18	4.49712	1393.86	5.07957	2.6394	6.71999	6.6098	5.73639	6.63101	3.10908
1316.45	1316.45	1341.03	6.05783	1468.88	4.45442	1397.25	4.60655	2.6434	6.75151	6.6138	5.67971	6.63501	3.36007
1317.61	1317.61	1336.88	6.6138	1469.94	4.30302	1392.99	5.15441	2.6474	6.72413	6.6178	5.87739	6.63901	3.33127
1316.95	1316.95	1336.12	6.62035	1468.7	4.42695	1394.09	5.01212	2.6514	6.81293	6.6218	5.77114	6.64301	3.32195
1317.15	1317.15	1336.99	6.47069	1468.3	4.37218	1392.72	5.13856	2.6554	6.49693	6.6258	5.19969	6.647	3.14308
1316.49	1316.49	1335.45	6.62873	1467.84	4.41403	1393.4	4.98115	2.6594	6.83228	6.6298	5.66879	6.651	3.20683
1317.22	1317.22	1335.33	6.63808	1467.79	4.39171	1393.43	4.96066	2.6634	6.7215	6.6338	5.72945	6.655	3.24733
1317.29	1317.29	1336.37	6.52443	1466.42	4.57209	1392.8	5.01624	2.6674	6.74883	6.6378	5.85118	6.659	2.99836
1317.33	1317.33	1340.92	5.83867	1467.67	4.39926	1393.25	4.99187	2.6714	6.83836	6.6418	5.98946	6.66299	3.09524
1317.35	1317.35	1340.68	5.82223	1467.4	4.36252	1391.9	5.08127	2.6754	6.85727	6.6458	5.91304	6.66699	3.18689
1317.76	1317.76	1340.74	5.80393	1467.88	4.23034	1391.25	5.0985	2.6794	6.66036	6.6498	5.85739	6.67099	3.30269
1318.28	1318.28	1340.11	5.90379	1467	4.33542	1393.6	4.75977	2.6834	6.87536	6.6538	5.85366	6.67499	3.00333
1317.92	1317.92	1340.02	5.88432	1466.21	4.42749	1391.31	5.04906	2.6874	6.81918	6.6578	5.94077	6.67899	3.25079
1317.42	1317.42	1340.11	5.81534	1467.12	4.34249	1392.8	4.86075	2.6914	6.80255	6.6618	5.98227	6.68301	3.23546
1317.28	1317.28	1340.13	5.75096	1466.06	4.38323	1393.2	4.79416	2.6954	6.60344	6.6658	5.76984	6.68701	3.09826
1318.19	1318.19	1334.79	6.43864	1464.8	4.49288	1391.28	4.93422	2.6994	6.73687	6.6698	5.85166	6.69101	3.27515
1318.25	1318.25	1338.99	5.897	1466.21	4.31215	1390.63	4.98579	2.7034	6.86886	6.6738	6.02182	6.69501	3.42519
1318.6	1318.6	1339.04	5.88072	1466.35	4.2697	1391.22	4.9198	2.7074	6.96454	6.6778	5.94572	6.69901	3.12948
1318.87	1318.87	1337.41	6.02685	1466.1	4.34227	1391.14	4.92278	2.7114	6.62757	6.6818	5.81078	6.703	3.26202
1318.2	1318.2	1339.47	5.64472	1466.79	4.1812	1392.11	4.78191	2.7154	6.75613	6.6858	5.80139	6.707	3.00462
1318.58	1318.58	1338.64	5.76766	1466.36	4.14458	1391.48	4.76068	2.7194	6.71282	6.6898	5.89101	6.711	3.2418
1318.93	1318.93	1338.67	5.7452	1467.08	4.0394	1390.61	4.85284	2.7234	6.82635	6.6938	5.76408	6.715	3.3883
1318.51	1318.51	1334.71	6.24871	1466.76	4.09835	1390.55	4.85146	2.7274	6.76365	6.6978	5.8102	6.71899	3.30816
1318.59	1318.59	1334.74	6.23676	1466.06	4.16242	1389.85	4.9068	2.7314	6.78011	6.7018	5.74649	6.72299	3.11926
1319.44	1319.44	1332.64	6.40635	1463.77	4.41694	1391.12	4.7392	2.7354	6.75763	6.7058	5.70271	6.72699	3.1811
1319.06	1319.06	1333.2	6.30666	1465.34	4.11649	1390.47	4.73875	2.7394	6.94243	6.7098	5.89256	6.73099	3.60514
1319.58	1319.58	1332.68	6.35392	1464.71	4.20841	1390.64	4.69466	2.7434	6.81444	6.7138	5.74073	6.73499	3.25379
1319.93	1319.93	1333.18	6.29839	1464.49	4.23429	1390.28	4.75897	2.7474	6.78659	6.7178	5.80678	6.73901	3.18425
1319.02	1319.02	1338.68	5.60011	1465.52	4.09465	1389.84	4.80957	2.7514	6.87411	6.7218	5.79985	6.74301	3.1972
1319.49	1319.49	1337.56	5.66632	1464.54	4.21364	1390.83	4.6672	2.7554	6.8606	6.7258	5.75523	6.74701	3.32884
1320.11	1320.11	1337.95	5.57393	1463.33	4.24598	1390.01	4.66764	2.7594	6.77647	6.7298	5.74513	6.75101	3.42144
1319.71	1319.71	1337.2	5.63909	1464.19	4.10983	1391.74	4.41824	2.7634	6.85893	6.7338	5.80615	6.755	3.33357
1319.49	1319.49	1333.62	6.07942	1464.91	4.01264	1390.46	4.57976	2.7674	6.84462	6.7378	5.85145	6.759	3.20287
1319.96	1319.96	1331.66	6.34612	1464.39	4.08777	1389.11	4.70761	2.7714	6.69135	6.7418	5.85133	6.763	3.38035
1320.27	1320.27	1332.59	6.22186	1464.29	4.07291	1389.22	4.68885	2.7754	6.65973	6.7458	5.64166	6.767	3.04728
1320.57	1320.57	1332.53	6.1315	1464.88	3.90614	1388.23	4.78419	2.7794	6.77317	6.7498	5.89381	6.771	3.3655
1321.33	1321.33	1332.46	6.09887	1463.58	4.02486	1389	4.59496	2.7834	6.74002	6.7538	5.82725	6.77499	3.39944
1320.8	1320.8	1331.13	6.26516	1463.37	4.06045	1389.49	4.5449	2.7874	6.77524	6.7578	5.49471	6.77899	2.93625
1320.99	1320.99	1332.13	6.12914	1462.92	4.12065	1389.22	4.58752	2.7914	6.8305	6.7618	5.31013	6.78299	3.07856
1320.61	1320.61	1331.3	6.23962	1462.26	4.23746	1388.71	4.62934	2.7954	6.74967	6.7658	5.00836	6.78699	3.24637
1321.32	1321.32	1332.84	5.95199	1462.83	4.00508	1389.47	4.48773	2.7994	6.62636	6.7698	5.38725	6.79099	3.25808
1323.11	1323.11	1330.84	6.1582	1463.11	3.98	1388.46	4.54369	2.8034	6.74286	6.7738	5.25224	6.79501	3.16359
1322.75	1322.75	1330.41	6.21242	1462.67	3.98891	1387.97	4.59876	2.8074	6.7469	6.7778	5.48855	6.79901	3.13086
1321.56	1321.56	1331.39	6.0618	1461.6	4.13608	1386.72	4.7376	2.8114	6.69673	6.7818	5.91407	6.80301	3.35534
1322.48	1322.48	1331.38	6.07679	1462.4	4.01966	1388.74	4.48331	2.8154	6.73817	6.7858	5.84116	6.80701	3.10449
1322.38	1322.38	1335.24	5.50218	1460.9	4.11145	1386.7	4.72205	2.8194	6.83514	6.7898	5.9322	6.811	3.15085
1322.68	1322.68	1333.54	5.66508	1461.03	4.02561	1387.16	4.5835	2.8234	6.86109	6.7938	5.68001	6.815	3.33443
1322.82	1322.82	1331.17	5.94876	1461.76	3.9351	1387.37	4.54551	2.8274	6.97405	6.7978	5.64058	6.819	3.27876
1323.11	1323.11	1335.86	5.35374	1461.33	3.99002	1385.96	4.64717	2.8314	6.78595	6.8018	5.67137	6.823	3.09748
1322.3	1322.3	1332.99	5.70234	1460.95	4.04149	1386.71	4.58769	2.8354	6.9074	6.8058	5.86101	6.827	3.12255
1322.48	1322.48	1336.19	5.2692	1460.26	4.06263	1386.75	4.58206	2.8394	6.77959	6.8098	5.78213	6.83099	3.28446
1321.95	1321.95	1332.88	5.5966	1461.75	3.80061	1386.42	4.51008	2.8434	6.94409	6.8138	5.74996	6.83499	3.37383
1322.54	1322.54	1334.98	5.32858	1460.35	3.97382	1388.37	4.19028	2.8474	6.83403	6.8178	5.84698	6.83899	3.12105
1322.14	1322.14	1335.26	5.27592	1460.09	4.00945	1386.57	4.43671	2.8514	6.72134	6.8218	5.87216	6.84299	3.19095
1323.37	1323.37	1330.58	5.88983	1460.51	3.9833	1386.45	4.45285	2.8554	6.75509	6.8258	5.88967	6.84698	3.28177
1323.28	1323.28	1328.86	6.07852	1461.13	3.84261	1386.56	4.40038	2.8594	6.74113	6.8298	5.89333	6.85101	3.28842
1322.72	1322.72	1332.93	5.47097	1459.73	3.92511	1385.57	4.43538	2.8634	6.89621	6.8338	5.97404	6.85501	3.23046
1323.69	1323.69	1334.79	5.2153	1458.64	4.0128	1385.44	4.43926	2.8674	6.80864	6.8378	5.96311	6.85901	3.26714
1323.82	1323.82	1333.24	5.38708	1460.48	3.78628	1386.05	4.36277	2.8714	6.82493	6.8418	5.78648	6.86301	3.23947
1323.76	1323.76	1328.74	5.9745	1460.04	3.88308	1384.59	4.52262	2.8754	6.71984	6.8458	5.84398	6.867	3.17958
1322.93	1322.93	1330.53	5.72374	1459.67	3.88083	1385.48	4.40249	2.8794	6.64189	6.8498	5.83873	6.871	3.33331
1324.53	1324.53	1332.44	5.40229	1459	3.89706	1385.91	4.27502	2.8834	6.8265	6.8538	5.54581	6.875	3.29606
1324.07	1324.07	1333.39	5.21204	1458.72	3.88707	1385.2	4.32178	2.8874	6.78599	6.8578	5.32392	6.879	3.06547
1323.91	1323.91	1331.85	5.37207	1459.34	3.78897	1383.93	4.47696	2.8914	6.64406	6.8618	4.9773	6.883	3.1857
1324.39	1324.39	1331.82	5.39368	1459.01	3.84532	1385.03	4.337	2.8954	6.91679	6.8658	5.36715	6.88699	3.2456
1324.42	1324.42	1328.7	5.78329	1458.68	3.8624	1385.63	4.24521	2.8994	6.6577	6.8698	5.19306	6.89099	3.20484
1325.45	1325.45	1327.84	5.87401	1457.73	3.88182	1384.48	4.32595	2.9034	6.81362	6.8738	5.72446	6.89499	3.39551
1325.9	1325.9	1327.69	5.79593	1458.78	3.70586	1383.38	4.40818	2.9074	6.8125	6.8778	5.35409	6.89899	3.05575
1324.38	1324.38	1329.12	5.6232	1458.12	3.81108	1383.3	4.42246	2.9114	6.65645	6.8818	5.23672	6.90302	3.11068
1325.38	1325.38	1331.57	5.27985	1458.95	3.70299	1384.28	4.30386	2.9154	6.72279	6.8858	5.29251	6.90701	3.4018
1324.28	1324.28	1331.72	5.2573	1456.88	3.96075	1384.85	4.22669	2.9194	6.78042	6.8898	5.68949	6.91101	3.27873
1325.53	1325.53	1329.26	5.54426	1457.4	3.75896	1383.53	4.36188	2.9234	6.89052	6.8938	5.65062	6.91501	3.04066
1325.92	1325.92	1326.1	5.85777	1457.48	3.74817	1384.35	4.12087	2.9274	6.87707	6.8978	5.92026	6.91901	3.26776
1325.62	1325.62	1325.99	5.86044	1457.53	3.72277	1384	4.15684	2.9314	6.85074	6.9018	5.8043	6.923	3.15988
1325.61	1325.61	1325.24	5.92798	1456.91	3.83565	1383.79	4.18697	2.9354	6.76643	6.9058	5.86918	6.927	3.04883
1325.11	1325.11	1326.56	5.78576	1458.17	3.65779	1383.7	4.18525	2.9394	6.78529	6.9098	5.27647	6.931	3.19318
1325.72	1325.72	1325.65	5.8829	1457.78	3.58735	1383.97	4.15902	2.9434	6.67489	6.9138	5.14674	6.935	3.26837
1326.09	1326.09	1325.74	5.76537	1456.63	3.68941	1383.49	4.15269	2.9474	6.97118	6.9178	5.15507	6.939	3.29597
1325.3	1325.3	1325.1	5.81189	1457.94	3.54444	1383.65	4.09629	2.9514	6.82567	6.9218	5.38403	6.94299	3.12351
1326.24	1326.24	1325.03	5.81908	1456.76	3.68858	1383.08	4.12648	2.9554	6.79312	6.9258	5.79058	6.94699	3.31018
1326.13	1326.13	1325.93	5.68676	1456.41	3.70165	1381.75	4.31596	2.9594	6.56629	6.9298	5.74688	6.95099	3.15893
1325.95	1325.95	1326.57	5.60089	1455.66	3.72084	1382.73	4.19545	2.9634	6.7708	6.9338	5.69389	6.95499	3.14639
1326.98	1326.98	1325.67	5.65408	1456.66	3.55664	1382.72	4.07352	2.9674	6.86661	6.9378	5.81134	6.95901	3.39232
1327.43	1327.43	1325.02	5.66366	1455	3.74328	1381.71	4.15036	2.9714	6.82605	6.9418	5.81251	6.96301	3.2247
1326.52	1326.52	1325.43	5.61365	1457.3	3.47843	1382.46	4.07148	2.9754	6.79298	6.9458	5.70735	6.96701	3.24227
1327.31	1327.31	1324.15	5.75308	1456.86	3.52024	1382.41	4.05872	2.9794	6.78674	6.9498	5.79742	6.97101	3.18218
1326.88	1326.88	1325.87	5.56968	1451.77	4.10569	1381.52	4.1663	2.9834	6.86498	6.9538	5.80196	6.97501	3.11466
1326.99	1326.99	1324.52	5.68745	1453.53	3.81811	1380.98	4.17532	2.9874	6.60396	6.9578	5.77323	6.979	3.15301
1326.77	1326.77	1323.78	5.70599	1451.79	4.00338	1382.48	3.93781	2.9914	6.86907	6.9618	5.78525	6.983	3.13165
1326.31	1326.31	1324.75	5.55273	1451.93	3.99638	1379.32	4.32938	2.9954	6.77614	6.9658	5.80031	6.987	3.268
1327.19	1327.19	1327.69	5.17465	1452.9	3.87667	1380.46	4.16998	2.9994	6.83567	6.9698	5.74752
1327.18	1327.18	1329.19	4.97686	1451.97	3.98316	1381	4.11958	3.0034	6.67658	6.9738	5.14819
1326.74	1326.74	1329.41	4.93167	1450.96	3.98974	1380.9	4.03954	3.0074	6.96886	6.9778	5.31738
1327.87	1327.87	1329.68	4.84511	1451.75	3.83266	1380.3	4.02399	3.0114	6.75996	6.9818	5.31458
1326.94	1326.94	1328.87	4.88317	1451.81	3.80783	1379.93	4.03403	3.0154	6.9106	6.9858	5.59312
1326.6	1326.6	1328.05	4.99414	1453.18	3.6566	1381.64	3.84291	3.0194	6.85282	6.9898	5.91441
1326.52	1326.52	1325.5	5.29191	1453.03	3.64438	1381.16	3.89034	3.0234	6.78963	6.9938	5.74326
1327.99	1327.99	1324.18	5.45992	1451.75	3.74546	1379.7	4.04156	3.0274	6.69097	6.9978	5.75739
1327.9	1327.9	1323.36	5.55139	1452.84	3.5641	1378.32	4.15019	3.0314	6.88466	7.0018	5.83634
1327.61	1327.61	1323.13	5.48191	1452.99	3.52305	1379.39	3.97612	3.0354	6.83174	7.0058	6.044
1328.47	1328.47	1323.62	5.37946	1454.19	3.3686	1380.39	3.84456	3.0394	6.78302	7.0098	5.89199
1328.51	1328.51	1323.53	5.41408	1452.4	3.59434	1378.16	4.1393	3.0434	6.72091	7.0138	5.72928
1328.93	1328.93	1322.92	5.49475	1452.82	3.4266	1378.94	3.9899	3.0474	6.69307	7.0178	5.90379
1328.86	1328.86	1324.54	5.28594	1451.6	3.56534	1380.05	3.78403	3.0514	6.76775	7.0218	5.79161
1327.61	1327.61	1322.75	5.39602	1451.58	3.54692	1379.43	3.82072	3.0554	6.81171	7.0258	5.64754
1329.11	1329.11	1322.85	5.304	1452.72	3.41273	1379.33	3.84692	3.0594	6.90726	7.0298	5.83001
1328.93	1328.93	1322.35	5.35123	1451.15	3.62371	1379.95	3.76718			7.0338	5.83312
1328.92	1328.92	1321.52	5.48899	1451	3.52814	1379.16	3.82906			7.0378	5.94944
1328.97	1328.97	1321.63	5.46762	1452.11	3.34124	1377.7	3.93162			7.0418	5.99521
1328.55	1328.55	1321.88	5.36512	1450.14	3.58201	1379	3.75429
1328.98	1328.98	1321.86	5.30692	1448	3.87511	1378.48	3.80962
1329.65	1329.65	1320.39	5.4732	1447.71	3.91921	1377.19	3.94665
1330.55	1330.55	1321.8	5.2724	1449.61	3.58811	1377.83	3.86683
1329.31	1329.31	1322.38	5.22147	1449.68	3.51082	1377.85	3.77212
1329	1329	1324.87	4.88552	1450.89	3.36663	1377.01	3.82767
1329.2	1329.2	1321.64	5.18326	1450.1	3.44418	1377.48	3.75301
1330.33	1330.33	1321.09	5.24153	1449.61	3.50817	1378.12	3.69729
1330.17	1330.17	1321.49	5.17513	1449.75	3.42101	1377.29	3.78272
1329.76	1329.76	1321.54	5.15894	1449.83	3.3644	1375.53	3.89923
1330.15	1330.15	1321.26	5.19306	1449.35	3.39226	1376.66	3.72651
1330.32	1330.32	1319.89	5.2956	1449.5	3.36894	1377.36	3.6772
1331.35	1331.35	1319.46	5.29816	1449.51	3.35198	1376.25	3.78883
1331.43	1331.43	1319.89	5.24917	1447.48	3.58991	1378.07	3.56258
1331.23	1331.23	1319.06	5.32453	1448.65	3.35685	1376.51	3.66184
1330.06	1330.06	1319.59	5.26116	1448.16	3.41287	1376.43	3.63088
1330.57	1330.57	1319.68	5.20411	1448.23	3.36766	1375.32	3.75062
1331.01	1331.01	1319.4	5.14503	1446.65	3.57929	1374.59	3.8264
1331.94	1331.94	1319.38	5.15011	1447.83	3.40579	1376.45	3.60045
1331.74	1331.74	1318.98	5.19023	1449.45	3.08923	1376.33	3.56099
1331.52	1331.52	1320.29	5.03975	1448.11	3.23647	1373.5	3.84411
1332	1332	1320.05	5.04214	1448.84	3.14784	1374.43	3.7179
1332.21	1332.21	1319.71	4.9949	1448.11	3.25317	1373.58	3.80376
1332.05	1332.05	1318.01	5.1919	1446.3	3.43466	1374.22	3.75819
1331.9	1331.9	1318.51	5.12573	1447.03	3.25945	1374.96	3.58493
1331.54	1331.54	1319.2	5.03105	1446.69	3.25284	1374.05	3.59474
1331.7	1331.7	1317.47	5.24394	1447.44	3.1573	1372.77	3.73625
1332.79	1332.79	1317.5	5.16494	1446.81	3.2388	1373.4	3.66323
1332.98	1332.98	1318.21	4.99849	1445.83	3.37118	1372.59	3.7765
1332.22	1332.22	1317.15	5.12617	1446.53	3.18966	1371.84	3.84085
1333.49	1333.49	1317.45	5.08082	1446.62	3.13233	1373.72	3.4986
1332.54	1332.54	1316.17	5.26466	1445.13	3.27918	1373.32	3.54403
1332.2	1332.2	1317.09	5.11532	1444.43	3.38347	1373.14	3.55909
1332.53	1332.53	1316.93	5.05855	1443.97	3.41715	1372.7	3.60558
1333.14	1333.14	1315.72	5.18254	1444.01	3.34754	1373.6	3.47009
1333.24	1333.24	1316.44	5.07783	1443.11	3.41176	1373.3	3.41326
1333.37	1333.37	1316.44	5.09037	1444.28	3.24676	1372.42	3.50129
1332.72	1332.72	1317.2	4.94326	1445.28	3.12702	1371.11	3.63284
1332.83	1332.83	1316.48	4.96237	1444.11	3.29099	1371.77	3.57458
1333.13	1333.13	1316	4.99592	1444.2	3.21072	1372.22	3.54188
1333.59	1333.59	1316.64	4.89938	1445.63	2.94852	1371.79	3.49662
1334.13	1334.13	1316.05	4.97235	1444.17	3.13238	1371.74	3.46107
1333.14	1333.14	1315.66	5.0299	1442.46	3.34501	1370.33	3.60747
1332.38	1332.38	1316.19	4.90511	1444.05	3.15088	1371.32	3.4971
1333.14	1333.14	1315.4	4.89595	1444.94	2.95322	1371.41	3.49885
1333.54	1333.54	1315.31	4.88779	1443.48	3.06615	1371.4	3.44276
1333.58	1333.58	1314.81	4.94338	1444.58	2.91236	1371.07	3.37364
1334.49	1334.49	1316.1	4.77326	1443.14	3.10581	1370.24	3.46531
1333.76	1333.76	1315.28	4.84364	1441.96	3.22238	1370.63	3.42005
1334.52	1334.52	1315.43	4.75621	1442.39	3.19182	1371.6	3.29488
1333.09	1333.09	1314.47	4.84584	1441.51	3.19609	1370.59	3.39625
1334.53	1334.53	1314.26	4.88647	1439.98	3.36699	1370.32	3.34189
1334.46	1334.46	1316.74	4.56063	1441.14	3.23104	1369.31	3.44262
1334.59	1334.59	1313.14	5.01685	1439.4	3.43169	1370.37	3.32677
1334.73	1334.73	1312.39	5.0381	1439.45	3.39337	1370.33	3.31486
1334.6	1334.6	1313.66	4.82962	1441.24	3.09992	1370.03	3.30658
1335.06	1335.06	1312.56	4.96384	1443.11	2.80424	1368.75	3.38689
1334.14	1334.14	1313.42	4.82027	1441.14	3.03773	1369.91	3.24735
1333.89	1333.89	1314.01	4.73675	1440.99	3.05274	1369.2	3.29938
1334.85	1334.85	1313.82	4.75459	1441.88	2.95363	1368.6	3.39198
1335.45	1335.45	1312.32	4.84297	1441	2.94246	1368.95	3.32079
1337.26	1337.26	1312.35	4.79754	1439.88	3.0825	1367.8	3.37609
1336.05	1336.05	1312.45	4.79052	1440	3.06727	1368.65	3.24828
1335.83	1335.83	1311.9	4.89045	1439.26	3.15043	1368.3	3.29284
1336.36	1336.36	1312.77	4.76343	1441.01	2.90471	1368.39	3.28964
1336	1336	1313.49	4.58998	1440.19	2.91	1368.29	3.28268
1337.12	1337.12	1311.19	4.8239	1439.71	2.90858	1367.78	3.25416
1336.45	1336.45	1311.21	4.82246	1438.82	3.00417	1366.2	3.37801
1337.23	1337.23	1311.83	4.72684	1439.77	2.87089	1366.31	3.35043
1335.98	1335.98	1311.34	4.79221	1439.54	2.94537	1368.89	3.09844
1337.04	1337.04	1312.06	4.66787	1439.19	2.85825	1367.44	3.34596
1337.41	1337.41	1312.63	4.50292	1438.41	2.93662	1367.18	3.24216
1336.18	1336.18	1311.21	4.65426	1439.32	2.80607	1366.26	3.22625
1336.65	1336.65	1310.86	4.68978	1438.63	2.89235	1365.53	3.26686
1336.63	1336.63	1311.92	4.57455	1438.23	2.94048	1366.56	3.13649
1337.78	1337.78	1310.52	4.72982	1438.86	2.82333	1367.16	2.95305
1337.37	1337.37	1309.68	4.73415	1437.85	2.84732	1366.84	2.97748
1336.83	1336.83	1310.64	4.58781	1437.58	2.89052	1365.63	3.15356
1336.87	1336.87	1310.48	4.61442	1437.54	2.88849	1366.17	3.09645
1337.35	1337.35	1309.34	4.73986	1435.25	3.15569	1367.17	2.90358
1338.18	1338.18	1310.02	4.65711	1436.67	2.9464	1365.42	3.0514
1338.11	1338.11	1310.36	4.54935	1435.63	2.99303	1365.3	3.04426
1338.47	1338.47	1307.08	4.91997	1437.74	2.72293	1365.03	3.08314
1338.43	1338.43	1305.77	5.0515	1436.81	2.84466	1364.68	3.12419
1338.5	1338.5	1305.66	5.0563	1435.63	3.01143	1365.5	3.00266
1338.7	1338.7	1305.8	5.05081	1437.34	2.74706	1364.93	2.95428
1337.49	1337.49	1305.26	5.07901	1435.47	2.89391	1364.1	3.04293
1337.86	1337.86	1305.82	4.90419	1433.91	3.01862	1365.54	2.84362
1337.95	1337.95	1304.45	5.02158	1434.27	2.9901	1363.99	3.0531
1338.69	1338.69	1304.51	5.04807	1434.73	2.94973	1364.56	2.97611
1337.72	1337.72	1304.62	5.05313	1435.12	2.88474	1364.88	2.82834
1339.14	1339.14	1305.44	4.90067	1434.09	2.91755	1364.84	2.81763
1339.79	1339.79	1303.81	4.99081	1433.89	2.91278	1364.45	2.8735
1338.25	1338.25	1303.52	4.98804	1435.25	2.71514	1363.82	2.94085
1338.07	1338.07	1304.91	4.92063	1433.73	2.93344	1365.73	2.6812
1339.53	1339.53	1305.06	4.87847	1433.86	2.88587	1363.13	2.88948
1339.87	1339.87	1305.11	4.8234	1433.87	2.81656	1364.06	2.72314
1339.5	1339.5	1302.65	4.99661	1434.43	2.68774	1361.93	3.01022
1338.73	1338.73	1302.6	4.92515	1433.98	2.75967	1361.77	3.03323
1338.8	1338.8	1303.49	4.86898	1433.07	2.84622	1363.03	2.86105
1339.51	1339.51	1303.51	4.87183	1432.79	2.89484	1362.33	2.88721
1339.99	1339.99	1303.63	4.86055	1434.32	2.66142	1362.35	2.82092
1339.69	1339.69	1303.14	4.84526	1431.36	2.95024	1363.58	2.66071
1339.27	1339.27	1302.53	4.82695	1432.93	2.72682	1362.03	2.85724
1340.02	1340.02	1303.31	4.73184	1433.87	2.60641	1362.27	2.82131
1340	1340	1302.16	4.88938	1433.23	2.6956	1362.06	2.76575
1340.99	1340.99	1302.31	4.86284	1432.72	2.69132	1361.25	2.83386
1340.48	1340.48	1303.04	4.74019	1431.61	2.75267	1362.59	2.65408
1339.09	1339.09	1301.42	4.84177	1433.17	2.52021	1360.17	2.95415
1340.56	1340.56	1301.97	4.78202	1432.59	2.60263	1362.09	2.71127
1340.41	1340.41	1302.29	4.72285	1431.59	2.73052	1361.98	2.68494
1341.17	1341.17	1299.79	5.04062	1430.52	2.84624	1360.49	2.77135
1340.72	1340.72	1302.13	4.70931	1430.67	2.71822	1359.91	2.81383
1339.63	1339.63	1301.91	4.69418	1430.71	2.6863	1360.15	2.776
1341.42	1341.42	1301.64	4.66272	1429.67	2.80293	1360.81	2.66629
1340.36	1340.36	1301.53	4.65909	1430.23	2.7447	1360.59	2.71522
1340.78	1340.78	1301.08	4.72304	1430	2.74408	1358.69	2.82287
1341.02	1341.02	1300.8	4.74815	1430.03	2.64257	1358.69	2.8176
1341.65	1341.65	1301.74	4.58794	1431.21	2.45377	1358.79	2.77738
1340.18	1340.18	1301.74	4.50663	1430.26	2.58092	1357.81	2.91879
1341.44	1341.44	1300.48	4.63882	1428.36	2.83273	1359.35	2.73094
1340.7	1340.7	1301.68	4.49794	1427.44	2.9578	1358.7	2.69228
1341.61	1341.61	1299.72	4.75759	1427.67	2.82786	1358.86	2.65947
1340.97	1340.97	1300.16	4.67625	1427.25	2.8329	1358.96	2.64249
1341.92	1341.92	1300.49	4.54601	1426.82	2.87227	1359.48	2.54964
1341.1	1341.1	1299.91	4.57939	1427.84	2.74014	1357.18	2.86166
1342.92	1342.92	1300.12	4.5362	1428.11	2.6978	1358.58	2.62435
1342.14	1342.14	1300.07	4.53563	1426.75	2.77054	1356.33	2.81819
1341.52	1341.52	1299.47	4.64222	1426.73	2.73591	1357.02	2.73037
1341.5	1341.5	1299.07	4.62369	1426.97	2.68701	1357.26	2.69068
1341.26	1341.26	1298.09	4.65408	1427.55	2.63316	1357.52	2.67494
1341.68	1341.68	1299.06	4.49949	1427.64	2.61312	1357.06	2.69
1342.17	1342.17	1299.89	4.38623	1426.69	2.70976	1355.53	2.80277
1342.32	1342.32	1297.83	4.65307	1427.47	2.5505	1357.46	2.52502
1342.64	1342.64	1299.16	4.4932	1426.03	2.68704	1356.37	2.6398
1342.12	1342.12	1299.02	4.42081	1425.23	2.78797	1356.9	2.58864
1342.51	1342.51	1298.78	4.51235	1425.68	2.72162	1356.4	2.61409
1343.31	1343.31	1298.01	4.43094	1425.16	2.7616	1356.98	2.4445
1342.39	1342.39	1297.76	4.50165	1425	2.69642	1355.36	2.67867
1343.01	1343.01	1298.31	4.44449	1424.22	2.7277	1355.54	2.6293
1342.41	1342.41	1298.42	4.39064	1423.51	2.84944	1356.34	2.51406
1342.37	1342.37	1298.26	4.32482	1425.19	2.64328	1356.03	2.55052
1342.36	1342.36	1297.83	4.36504	1424.68	2.67912	1355.64	2.51765
1343.04	1343.04	1297.19	4.45699	1426.88	2.3271	1353.61	2.70179
1342.72	1342.72	1298.56	4.25547	1426.1	2.35694	1356.02	2.41982
1343.02	1343.02	1297.47	4.38626	1424.61	2.54897	1355.74	2.43406
1343.62	1343.62	1296.62	4.39459	1425.42	2.43447	1354	2.66159
1343.33	1343.33	1297.1	4.3222	1424.56	2.52793	1354.04	2.56289
1343.33	1343.33	1296.52	4.3816	1423.19	2.62326	1354.55	2.43883
1343.44	1343.44	1296.32	4.39116	1423.34	2.54592	1353.73	2.56526
1343.91	1343.91	1296.33	4.40217	1423.47	2.5674	1353.51	2.56923
1343.08	1343.08	1296.57	4.26799	1423.14	2.62458	1353.95	2.5167
1343.17	1343.17	1295.6	4.34806	1424.89	2.34549	1353.62	2.44907
1344.33	1344.33	1296.4	4.2458	1421.72	2.65565	1353.47	2.41517
1344.48	1344.48	1296.02	4.29354	1421.66	2.63892	1351.65	2.62483
1344.42	1344.42	1295.71	4.32365	1421.8	2.62098	1351.46	2.66184
1343.89	1343.89	1296.56	4.1476	1422.41	2.47301	1352.98	2.47482
1344.19	1344.19	1296.02	4.165	1422.7	2.44998	1353.76	2.32508
1344.35	1344.35	1294.73	4.31223	1421.69	2.52179	1352.89	2.34116
1343.87	1343.87	1295.25	4.25975	1421.64	2.46352	1351.06	2.54019
1344.51	1344.51	1295.54	4.17443	1421.85	2.40262	1351.7	2.47232
1344.56	1344.56	1294.81	4.26452	1422.65	2.35786	1353.67	2.26565
1343.69	1343.69	1293.95	4.28184	1421.09	2.51741	1351.04	2.51181
1344.4	1344.4	1293.64	4.28905	1420.02	2.60975	1350.51	2.51359
1344.89	1344.89	1294.48	4.16135	1421.35	2.34763	1351.47	2.36928
1344.7	1344.7	1293.76	4.28846	1421.55	2.32179	1350.52	2.46909
1344.66	1344.66	1294.59	4.15628	1420.26	2.48548	1352	2.29282
1345.41	1345.41	1294.58	4.14577	1419.98	2.53275	1350.69	2.43814
1344.29	1344.29	1294.16	4.103	1421.1	2.34375	1350.09	2.38394
1345.28	1345.28	1294.34	4.06533	1420.58	2.32831	1349.96	2.40669
1345.12	1345.12	1294.63	4.03259	1419	2.48509	1350.56	2.34355
1344.8	1344.8	1294.33	4.06788	1419.65	2.40062	1349.42	2.49072
1344.81	1344.81	1293.77	4.10419	1419.22	2.44649	1350.62	2.31555
1345.05	1345.05	1294	3.99919	1419.64	2.39233	1349.4	2.35334
1346.23	1346.23	1293.13	4.08112	1417.94	2.5443	1349.73	2.31992
1345.77	1345.77	1292.07	4.21523	1419.39	2.28551	1350.42	2.20197
1346.14	1346.14	1292.76	4.10731	1418.03	2.42584	1347.98	2.48484
1346.22	1346.22	1292.33	4.14582	1418	2.4479	1347.88	2.50672
1346.17	1346.17	1291.8	4.16954	1417.63	2.54202	1347.68	2.47828
1345.96	1345.96	1292.61	3.96068	1416.19	2.62035	1348.53	2.29044
1346.51	1346.51	1292.21	4.01373	1418.07	2.3316	1348.75	2.27637
1346.52	1346.52	1292.63	3.94454	1417.65	2.3725	1346.6	2.53104
1346.18	1346.18	1293.21	3.85285	1418.55	2.28596	1347.57	2.38912
1347.53	1347.53	1291.49	4.07114	1416.43	2.50055	1346.62	2.45168
1347.39	1347.39	1291.69	3.94992	1415.49	2.57777	1348.33	2.18626
1346.36	1346.36	1291.42	3.95458	1415.88	2.4687	1347.72	2.2474
1346.57	1346.57	1291.93	3.88003	1414.56	2.62367	1346.6	2.37539
1347.47	1347.47	1291.75	3.88552	1415.86	2.43073	1346.92	2.35082
1346.28	1346.28	1291.66	3.92178	1418.98	2.06196	1347.91	2.17963
1347.29	1347.29	1291.24	3.92491	1418.41	2.08914	1346.74	2.23877
1347.7	1347.7	1290.69	3.94425	1416.68	2.21074	1345.67	2.35042
1346.93	1346.93	1291.27	3.82265	1416.48	2.21606	1346.57	2.22744
1347.01	1347.01	1291.09	3.83256	1415.11	2.38915	1345.93	2.35429
1346.52	1346.52	1292.04	3.72665	1416.28	2.23026	1346.24	2.25287
1347.12	1347.12	1290.9	3.83365	1416.71	2.13778	1345.18	2.25188
1346.99	1346.99	1288.91	4.00387	1415.5	2.21579	1345.61	2.20558
1347.08	1347.08	1289.98	3.82304	1414.25	2.32558	1343.32	2.4561
1347.97	1347.97	1289.3	3.9147	1412.17	2.59989	1344.02	2.38253
1348.71	1348.71	1289.84	3.8339	1413.82	2.35591	1343.8	2.37186
1346.96	1346.96	1290.3	3.75706	1414.73	2.24	1343.62	2.32529
1348.02	1348.02	1289.68	3.77033	1414.4	2.21176	1345.3	2.10691
1348.57	1348.57	1288.55	3.87989	1414.52	2.15057	1343.12	2.33813
1348.41	1348.41	1289.12	3.78411	1412.49	2.42327	1342.83	2.3749
1347.98	1347.98	1290.13	3.66347	1412.97	2.34307	1343.84	2.26249
1348.26	1348.26	1289.06	3.80867	1414.16	2.15819	1343.46	2.15809
1347.35	1347.35	1288.59	3.78625	1413.94	2.12184	1343.1	2.20186
1348.42	1348.42	1288.9	3.66364	1410.88	2.43506	1342.65	2.27236
1349.14	1349.14	1289.09	3.64685	1412.88	2.21248	1343.52	2.15281
1348.78	1348.78	1289.85	3.54798	1410.92	2.45177	1343.66	2.13655
1348.86	1348.86	1288	3.77672	1411.96	2.33584	1342.15	2.22552
1348.33	1348.33	1287.55	3.79651	1411.27	2.30617	1341.55	2.2492
1348.2	1348.2	1288.11	3.64532	1410.99	2.28976	1342.03	2.22151
1348.11	1348.11	1287.64	3.68064	1411.44	2.22201	1341.06	2.32356
1348.71	1348.71	1287.64	3.67146	1410.62	2.31254	1343.4	2.00573
1348.14	1348.14	1288.61	3.58274	1410.41	2.37384	1343.07	1.97972
1347.71	1347.71	1286.9	3.76163	1410.61	2.28286	1339.91	2.30404
1349.11	1349.11	1287.36	3.60712	1410.14	2.26404	1340.91	2.18524
1349.19	1349.19	1286.48	3.68878	1410.22	2.23878	1340.94	2.17951
1349.17	1349.17	1286.78	3.61891	1409.69	2.31734	1341.3	2.18005
1349.01	1349.01	1287.38	3.54496	1411.42	2.10708	1339.98	2.23049
1349.68	1349.68	1286.69	3.64657	1409.17	2.31717	1341.05	2.04267
1350.07	1350.07	1287.02	3.54486	1410.27	2.06554	1341.13	2.01392
1350.17	1350.17	1285.38	3.66924	1409.67	2.22592	1339.37	2.23047
1350.75	1350.75	1285.47	3.6098	1411.2	1.97489	1339.13	2.2471
1350.84	1350.84	1286.93	3.41507	1410.02	2.11507	1339.21	2.21304
1350.95	1350.95	1286.25	3.53432	1410.79	1.98048	1338.63	2.21422
1349.85	1349.85	1286.34	3.50601	1409.89	2.00694	1338.38	2.19964
1350.02	1350.02	1286.17	3.39929	1410.4	1.91998	1338.42	2.22942
1349.66	1349.66	1284.42	3.6324	1409.58	2.03602	1339.1	2.14484
1350.07	1350.07	1285.49	3.47762	1411.4	1.79482	1338.67	2.12462
1349.73	1349.73	1284.9	3.54603	1409.41	2.07272	1338.1	2.11599
1350.47	1350.47	1284.72	3.55743	1409.78	1.9027	1338.27	2.07618
1351.25	1351.25	1283.47	3.62778	1409.33	1.88487	1338.15	2.0871
1351.02	1351.02	1284.98	3.44421	1408	2.05821	1337.21	2.20599
1350.84	1350.84	1283.88	3.52336	1407.26	2.16563	1337.95	2.11624
1351.26	1351.26	1283.34	3.58361	1406.85	2.20924	1336.28	2.20606
1350.98	1350.98	1284.24	3.50586	1406.66	2.12848	1336.44	2.18763
1351.02	1351.02	1283.32	3.55128	1408.05	1.91565	1336.96	2.07877
1351.45	1351.45	1283.58	3.42387	1406.25	2.11688	1338.01	1.96819
1351.12	1351.12	1282.11	3.5874	1406.33	2.09858	1336.78	2.09865
1352.17	1352.17	1282.81	3.5246	1406.14	2.12424	1338.14	1.86623
1351.83	1351.83	1284.58	3.27513	1406.78	1.95531	1334.78	2.2052
1351.37	1351.37	1283.22	3.42178	1407.18	1.84456	1336.29	2.00002
1352.35	1352.35	1282.15	3.4878	1406.04	1.97473	1335.9	2.06815
1352.39	1352.39	1282.32	3.41126	1405.41	2.0667	1334.87	2.18894
1352.51	1352.51	1281.75	3.50292	1403.78	2.3143	1335.41	2.02131
1352.46	1352.46	1282.98	3.35184	1405.27	2.07135	1334.71	2.05242
1352.49	1352.49	1281.23	3.5849	1404.01	2.10037	1335.08	2.02101
1352.02	1352.02	1280.64	3.55329	1405.77	1.86103	1335.69	1.97697
1352.76	1352.76	1280.5	3.50888	1406.42	1.81669	1334.2	2.10694
1352.53	1352.53	1281.34	3.39376	1403.33	2.15661	1334.33	2.02863
1352.86	1352.86	1281.51	3.36636	1405.12	1.92025	1334.16	1.96985
1352.81	1352.81	1281.66	3.35644	1403.37	2.08355	1333.77	2.03938
1352.35	1352.35	1280.61	3.43356	1403.56	2.0075	1334.23	2.00951
1353.12	1353.12	1280.8	3.34051	1402.96	2.08765	1333.11	2.0866
1352.39	1352.39	1280.27	3.39908	1403.69	2.00833	1333.4	1.97672
1352.17	1352.17	1281.28	3.26589	1403.77	1.96411	1333.03	1.99057
1352.34	1352.34	1281.01	3.30987	1403.67	1.90502	1333.14	1.97149
1353.31	1353.31	1280.61	3.31607	1401.68	2.08299	1333.4	1.96609
1352.94	1352.94	1280.08	3.3367	1401.75	2.10796	1333.2	1.9661
1353.07	1353.07	1279.24	3.36308	1403.15	1.93643	1331.4	2.11979
1352.88	1352.88	1278.53	3.45883	1402.79	1.96106	1333.84	1.7619
1353.93	1353.93	1280.53	3.20819	1400.43	2.13597	1332.46	1.88397
1352.96	1352.96	1278.99	3.38308	1400.9	2.02552	1331.67	1.98865
1353.11	1353.11	1280.52	3.17794	1401.62	1.97471	1331.2	2.0331
1353.85	1353.85	1278.91	3.23963	1400.03	2.15302	1331.52	2.01279
1354.04	1354.04	1278.01	3.34947	1401.65	1.95382	1331.31	1.91795
1353.84	1353.84	1278.42	3.31506	1400.31	2.0912	1330.98	1.93597
1353.48	1353.48	1279.16	3.19575	1401.53	1.85921	1330.92	1.95648
1353.09	1353.09	1278.49	3.25223	1401.02	1.87103	1329.95	2.08088
1360.74	1360.74	1279.39	3.0358	1400.36	1.96978	1331.8	1.80587
1375.7	1375.7	1278.16	3.16718	1400.37	1.96651	1329.21	2.05227
1375.46	1375.46	1278.51	3.13438	1399.01	2.10896	1330.93	1.80299
1375.69	1375.69	1278.84	3.08607	1398.79	2.0345	1330.36	1.8849
1375.4	1375.4	1277.95	3.19792	1400.3	1.85622	1329.61	1.94035
1376.15	1376.15	1277.51	3.15593	1399.94	1.8784	1327.99	2.14706
1376.08	1376.08	1278.12	3.06394	1400.8	1.74598	1331.24	1.63206
1376.43	1376.43	1276.95	3.18091	1397.67	2.15271	1329.22	1.85824
1375.65	1375.65	1277.41	3.12274	1397.17	2.10252	1330.24	1.71699
1376.69	1376.69	1276.95	3.1553	1399.16	1.8067	1329.19	1.84994
1377.2	1377.2	1276.92	3.10082	1398.13	1.98557	1328.46	1.94889
1377.58	1377.58	1276.29	3.14022	1398.49	1.92361	1328.8	1.82136
1377.51	1377.51	1275.9	3.15299	1396.7	2.114	1326.88	1.97995
1377.7	1377.7	1277.04	3.00478	1397.71	1.87343	1326.97	1.94778
1377.02	1377.02	1277.1	2.99628	1396.81	1.95743	1327.04	1.99233
1377.2	1377.2	1274.93	3.25622	1396.55	1.9523	1327.71	1.87912
1376.88	1376.88	1277.27	2.89473	1395.78	2.0616	1327.54	1.78622
1376.8	1376.8	1276.18	3.00115	1396.55	1.96667	1326.63	1.86241
1377.7	1377.7	1275.64	3.04877	1395.42	2.04287	1326.8	1.85973
1376.12	1376.12	1276.43	2.95875	1396.72	1.8372	1325.63	1.9634
1377.39	1377.39	1276.27	2.95143	1395.32	2.00802	1326.18	1.91854
1377.2	1377.2	1274.2	3.14475	1395.37	1.96998	1326.63	1.75744
1378.15	1378.15	1275.89	2.90689	1396.37	1.80965	1325.23	1.89264
1377.96	1377.96	1276.15	2.83845	1396.07	1.83381	1325.5	1.85173
1378.75	1378.75	1274.48	3.00923	1394.79	1.92922	1325.34	1.86438
1377.98	1377.98	1274.52	3.02353	1395.05	1.86439	1325.15	1.92835
1378.5	1378.5	1274.68	2.97648	1395.61	1.80478	1325.71	1.7731
1377.88	1377.88	1271.71	3.27167	1394.02	1.98514	1325.39	1.72291
1378.49	1378.49	1272.18	3.21478	1392.38	2.1239	1325.02	1.76655
1378.63	1378.63	1272.67	3.11541	1392.43	2.0573	1325.58	1.7184
1378.35	1378.35	1273.32	3.04114	1393.09	1.93175	1326.4	1.61027
1379.57	1379.57	1273.94	2.9533	1394.45	1.79369	1324.64	1.79425
1379.53	1379.53	1273.42	2.92427	1391.69	2.13678	1323.87	1.80494
1378.72	1378.72	1271.99	3.06842	1392.81	1.96078	1322.93	1.88263
1378.81	1378.81	1272.67	3.0684	1394.04	1.69344	1323.23	1.832
1379.66	1379.66	1272.5	2.97585	1394.47	1.66266	1322.83	1.8709
1379.5	1379.5	1271.95	3.00662	1391.97	1.94256	1324.08	1.75121
1379.75	1379.75	1270.58	3.12142	1392.9	1.89182	1324.06	1.64814
1379.66	1379.66	1270.74	3.07578	1392.85	1.80135	1324.45	1.56156
1379.06	1379.06	1269.62	3.17311	1390.9	1.98094	1322.81	1.77933
1379.23	1379.23	1270.11	3.14298	1391.6	1.89633	1323.43	1.65774
1379.72	1379.72	1271.98	2.86778	1391.26	1.89328	1322.08	1.86515
1380.65	1380.65	1271.6	2.80694	1392.16	1.7852	1321.23	1.86412
1379.5	1379.5	1269.74	3.03578	1391.24	1.90909	1320.01	1.96668
1380.54	1380.54	1268.24	3.18825	1392.68	1.60448	1321.56	1.75326
1380.07	1380.07	1269.05	3.11278	1390.68	1.83578	1321.68	1.77964
1381.12	1381.12	1269.11	3.12607	1390.57	1.83243	1323.13	1.55208
1380.39	1380.39	1269.75	2.9542	1390.73	1.81387	1322.72	1.54027
1380.87	1380.87	1269.48	2.90484	1389.9	1.90619	1320.83	1.71213
1381.28	1381.28	1270.47	2.79906	1389.77	1.84512	1319.88	1.83122
1380.83	1380.83	1269.19	2.95075	1389.87	1.79075	1320.75	1.71804
1380.73	1380.73	1269.93	2.84062	1391.13	1.63129	1318.21	2.05592
1381.51	1381.51	1268.83	2.93088	1389.84	1.83545	1320.05	1.84917
1381.54	1381.54	1267.35	3.03851	1390.69	1.67697	1318.85	1.84513
1380.79	1380.79	1268.79	2.85363	1389.38	1.70648	1319.51	1.67508
1380.94	1380.94	1270.05	2.6931	1387.99	1.86076	1319.51	1.70506
1382.28	1382.28	1268.6	2.84991	1388.61	1.78683	1319.22	1.72142
1381.09	1381.09	1267.92	2.93014	1388.74	1.74307	1316.28	1.95913
1381.04	1381.04	1267.42	2.89724	1388	1.84837
1382.39	1382.39	1267.85	2.81564	1388.34	1.70343
1381.23	1381.23	1267.88	2.81599	1387.79	1.73639
1381.73	1381.73	1269.43	2.62137	1389.59	1.47738
1382.16	1382.16	1267.55	2.84233	1387.18	1.81262
1382.46	1382.46	1267.08	2.83199	1387.77	1.71328
1381.74	1381.74	1266.59	2.82081	1386.86	1.80858
1382.55	1382.55	1267.09	2.77186	1387.89	1.58493
1382.28	1382.28	1267.96	2.64487	1387.89	1.58981
1382.83	1382.83	1266.41	2.83073	1386.54	1.69947
1382.34	1382.34	1266.95	2.7203	1387.04	1.64899
1382.52	1382.52	1266.79	2.67357	1386.69	1.64817
1383.11	1383.11	1265.96	2.74224	1385.27	1.75833
1381.9	1381.9	1266.4	2.69151	1385.73	1.718
1382.59	1382.59	1266.15	2.72387	1385.32	1.72663
1384.89	1384.89	1266.11	2.71924	1385.3	1.72224
1382.62	1382.62	1265.02	2.74958	1384.97	1.72554
1383.16	1383.16	1266.17	2.58407	1383.53	1.85538
1383.92	1383.92	1264.8	2.76069	1385.44	1.54489
1384.83	1384.83	1264.25	2.84493	1385.26	1.58843
1385.27	1385.27	1265.64	2.65376	1385.9	1.49671
1383.07	1383.07	1264.87	2.72854	1383.61	1.78349
1383.18	1383.18	1263.65	2.78066	1383.35	1.70293
1383.42	1383.42	1264.51	2.67146	1385.16	1.44497
1383.97	1383.97	1264.68	2.61228	1384.06	1.57814
1383.67	1383.67	1265.05	2.59841	1382.72	1.77611
1383.98	1383.98	1265.15	2.52905	1383.68	1.68671
1384.33	1384.33	1261.91	2.81462	1383.94	1.48768
1384.81	1384.81	1262.56	2.72188	1384.13	1.42153
1383.48	1383.48	1261.72	2.80743	1381.7	1.75932
1384.42	1384.42	1262.64	2.70609	1380.04	1.96409
1384.23	1384.23	1262.98	2.66245	1381.89	1.7146
1384.42	1384.42	1261.09	2.81514	1381.91	1.60485
1384.9	1384.9	1261.92	2.66002	1382.2	1.58967
1384.75	1384.75	1260.79	2.79662	1383.66	1.33241
1384.88	1384.88	1262.28	2.58785	1380.63	1.71916
1384.56	1384.56	1261.75	2.68007	1379.69	1.84594
1385.74	1385.74	1263.23	2.45826	1380.36	1.69147
1385.43	1385.43	1261.48	2.57736	1381.84	1.404
1384.87	1384.87	1261.62	2.54571	1381.04	1.51388
1385.5	1385.5	1261.49	2.54227	1381.1	1.49172
1386.39	1386.39	1260.58	2.66875	1380.64	1.57045
1385.91	1385.91	1261.38	2.57174	1380.48	1.49715
1385.63	1385.63	1259.62	2.70635	1378.75	1.64229
1385.87	1385.87	1260.27	2.56559	1377.72	1.76201
1386.5	1386.5	1259.97	2.59306	1379.83	1.48661
1386.29	1386.29	1260.4	2.52609	1378.8	1.61684
1386.21	1386.21	1259.87	2.58747	1379.4	1.55161
1387.02	1387.02	1259.46	2.63388	1378.21	1.57354
1386.04	1386.04	1258.84	2.58872	1378.18	1.56776
1386.07	1386.07	1260	2.44901	1376.61	1.77372
1387.28	1387.28	1259.43	2.49055	1378.53	1.54132
1386.24	1386.24	1260.25	2.39563	1377.04	1.71731
1386.39	1386.39	1258.84	2.55954	1376.08	1.70984
1386.24	1386.24	1259.22	2.4197	1377.37	1.528
1387.21	1387.21	1258.21	2.53146	1378.61	1.39991
1387.75	1387.75	1258.76	2.45	1377.16	1.52704
1387.14	1387.14	1258.61	2.45052	1377.96	1.45744
1386.83	1386.83	1258.44	2.49179	1376.64	1.52526
1388.21	1388.21	1257.44	2.53417	1375.97	1.56249
1388.97	1388.97	1257.4	2.49729	1374.55	1.73634
1387.52	1387.52	1258.42	2.3549	1376.65	1.45873
1387.84	1387.84	1256.02	2.63135	1378.17	1.2893
1388.53	1388.53	1257.99	2.38727	1376.98	1.39618
1387.71	1387.71	1257.48	2.40906	1376.49	1.34717
1387.98	1387.98	1256.77	2.42055	1375.31	1.47868
1387.58	1387.58	1256.59	2.42093	1374.77	1.5312
1387.41	1387.41	1257.69	2.29243	1376.34	1.34729
1388.23	1388.23	1258.19	2.21381	1373.92	1.59295
1388.41	1388.41	1257.36	2.33284	1375.28	1.35045
1388.37	1388.37	1255.37	2.45783	1374.15	1.46456
1388.87	1388.87	1255.64	2.42153	1373.99	1.50696
1388.62	1388.62	1256.61	2.24314	1374.31	1.44455
1389.08	1389.08	1254.99	2.48847	1373.47	1.48942
1389.48	1389.48	1255.16	2.42011	1372.54	1.5444
1389.2	1389.2	1254.97	2.37997	1373.15	1.44783
1389.36	1389.36	1254.53	2.38278	1373.3	1.43695
1389.16	1389.16	1253.82	2.44479	1373.05	1.48862
1389.17	1389.17	1254.99	2.31356	1374.93	1.22591
1389.66	1389.66	1256.62	2.09099	1371.26	1.55313
1389.29	1389.29	1255.37	2.21231	1371.98	1.42823
1389.01	1389.01	1254.21	2.26391	1371.59	1.47041
1390	1390	1254.8	2.16748	1371.97	1.52658
1390.13	1390.13	1255.81	2.03814	1373.73	1.20137
1389.41	1389.41	1254.39	2.23938	1370.23	1.54892
1389.57	1389.57	1253.72	2.29306	1370.44	1.4743
1390.04	1390.04	1252.91	2.27136	1371.22	1.39897
1390.23	1390.23	1253.33	2.20056	1369.7	1.57111
1390.29	1390.29	1253.34	2.20124	1369.39	1.58228
1390.48	1390.48	1253.25	2.21888	1370.76	1.31922
1390.37	1390.37	1252.69	2.27728	1370.26	1.32045
1390.36	1390.36	1251.8	2.28846	1370.55	1.25139
1390.96	1390.96	1252.36	2.22079	1371.62	1.20105
1391.28	1391.28	1250.04	2.50584	1368.2	1.61214
1389.57	1389.57	1252	2.26605	1370.3	1.23078
1390.23	1390.23	1251.3	2.32308	1368.48	1.44403
1390.49	1390.49	1251.36	2.27745	1368.79	1.41616
1391.28	1391.28	1250.74	2.23945	1367.98	1.50034
1390.79	1390.79	1251.18	2.1985	1369.66	1.27194
1390.49	1390.49	1250.78	2.23785	1369.34	1.22117
1391.46	1391.46	1250.68	2.22863	1368.9	1.25875
1391.63	1391.63	1250.6	2.2702	1367.21	1.43947
1391.34	1391.34	1251.05	2.12309	1367.13	1.43078
1391.94	1391.94	1250.01	2.21695	1366.75	1.47467
1391.5	1391.5	1250.28	2.17003	1366.64	1.47246
1390.43	1390.43	1250.33	2.13398	1367.28	1.33519
1391.76	1391.76	1249.87	2.2053	1365.89	1.42858
1390.85	1390.85	1249.95	2.14519	1365.67	1.49155
1392.1	1392.1	1250.49	2.0203	1366.24	1.40403
1391.46	1391.46	1248.25	2.28034	1365.87	1.37398
1391.7	1391.7	1248.94	2.16161	1366.54	1.28773
1392.19	1392.19	1248.96	2.17597	1365.45	1.38213
1392.16	1392.16	1249.12	2.14305	1365.97	1.34712
1392.05	1392.05	1249.87	1.96573	1366.08	1.32269
1391.91	1391.91	1247.65	2.17484	1364.23	1.43166
1391.71	1391.71	1247.89	2.12899	1363.84	1.41004
1392.5	1392.5	1247.88	2.13946	1364.81	1.29715
1392.41	1392.41	1246.9	2.29966	1364.36	1.38563
1392.63	1392.63	1248.55	1.95525	1364.57	1.3233
1392.74	1392.74	1247.43	2.05707	1365.23	1.2313
1392.86	1392.86	1247.05	2.10923	1365.24	1.14669
1392.85	1392.85	1246.74	2.18663	1365.19	1.16533
1393.14	1393.14	1246.65	2.15419	1362.81	1.41809
1393.97	1393.97	1247.49	2.03675	1364	1.28215
1393.4	1393.4	1245.93	2.09498	1364.6	1.15373
1394.12	1394.12	1244.91	2.25031	1362.83	1.32522
1393.16	1393.16	1246.04	2.03929	1361.12	1.4294
1394.03	1394.03	1246.68	2.02814	1362.73	1.23876
1394.18	1394.18	1245.38	2.17083	1361.45	1.38259
1393.48	1393.48	1244.97	2.18338	1363.25	1.16751
1393.41	1393.41	1244.93	2.07902	1360.59	1.43434
1392.94	1392.94	1244.41	2.14821	1361.32	1.31008
1393.11	1393.11	1244.25	2.13445	1360.94	1.35795
1393.84	1393.84	1246.08	1.92487	1361.38	1.2775
1394.41	1394.41	1245.26	1.98654	1359.86	1.44127
1393.84	1393.84	1243.34	2.13072	1359.65	1.41747
1393.69	1393.69	1245.41	1.85515	1360.17	1.28801
1394.17	1394.17	1243.96	2.07102	1359.58	1.38736
1394.54	1394.54	1243.88	2.02988	1361.12	1.14253
1394.74	1394.74	1244.78	1.90902	1359.36	1.4145
1394.06	1394.06	1243.57	1.97324	1360.35	1.17717
1394.37	1394.37	1243.31	1.96691	1358.33	1.36617
1394.04	1394.04	1242.93	2.01944	1359.61	1.19662
1394.64	1394.64	1243.72	1.91899	1358.55	1.33261
1394.38	1394.38	1244.48	1.80656	1357.98	1.35956
1394.06	1394.06	1243.92	1.81041	1358.65	1.25499
1394.4	1394.4	1242.9	1.92873	1359.3	1.19949
1394.68	1394.68	1241.5	2.06824	1356.7	1.41586
1395.56	1395.56	1242.78	1.89702	1356.25	1.46141
1394.71	1394.71	1241.96	1.98104	1357.9	1.25656
1394.26	1394.26	1242.98	1.83352	1357.43	1.32609
1394.94	1394.94	1242.21	1.83325	1356.89	1.23873
1396.05	1396.05	1242.17	1.83012	1356.5	1.23357
1395.67	1395.67	1240.81	1.98938	1356.31	1.32119
1395.28	1395.28	1241.09	1.94806	1357.4	1.15908
1396.4	1396.4	1240.76	1.95432	1355.94	1.3068
1395.62	1395.62	1240.43	1.88831	1356.17	1.25515
1395.86	1395.86	1241.12	1.83039	1356.62	1.15886
1395.72	1395.72	1239.93	1.93532	1356.26	1.20773
1396.39	1396.39	1240.62	1.8427	1356.24	1.19475
1396.02	1396.02	1240.25	1.85682	1356.26	1.15289
1396.49	1396.49	1240.21	1.7731	1353.47	1.46438
1396.4	1396.4	1241.39	1.63308	1355.26	1.18028
1396.79	1396.79	1238.44	2.0025	1354.19	1.25522
1396.44	1396.44	1238.33	1.98081	1355.42	1.12755
1396.22	1396.22	1239.15	1.86324	1354.12	1.25598
1396.61	1396.61	1239.17	1.77846	1355.42	1.11185
1397.68	1397.68	1238.26	1.84809	1354.78	1.03685
1396.64	1396.64	1238.83	1.79288	1353.47	1.16883
1397.02	1397.02	1238.59	1.79072	1353.39	1.26113
1397.22	1397.22	1237.86	1.89644	1351.49	1.46174
1396.66	1396.66	1236.12	2.06525	1352.73	1.25348
1397.43	1397.43	1236.99	1.8833	1351.25	1.36824
1396.67	1396.67	1237.12	1.83987	1352.37	1.21778
1397.3	1397.3	1237.01	1.83135	1353.1	1.10573
1397.35	1397.35	1236.54	1.89631	1352.95	1.13446
1397.41	1397.41	1238.29	1.68421	1351.5	1.25582
1397.61	1397.61	1237.47	1.70351	1352.14	1.11014
1397.63	1397.63	1235.85	1.86214	1351.29	1.21971
1397.64	1397.64	1235.43	1.89614	1351.11	1.22109
1398.02	1398.02	1235.15	1.929	1351.82	1.11529
1398.69	1398.69	1236.65	1.7473	1350.08	1.36305
1397.28	1397.28	1236.8	1.70081	1349.99	1.28316
1398.26	1398.26	1234.28	1.9196	1350.71	1.11366
1397.58	1397.58	1235.24	1.78621	1350.82	1.07306
1398.36	1398.36	1233.66	1.9682	1349.78	1.19877
1398.88	1398.88	1236.27	1.61865	1348.93	1.31089
1399.33	1399.33	1233.73	1.93527	1349.9	1.08468
1398.46	1398.46	1234.37	1.77464	1348.81	1.19569
1398.18	1398.18	1232.79	1.92307	1350.08	1.10417
1398.49	1398.49	1233.4	1.84615	1351.19	0.918437
1398.73	1398.73	1232.62	1.92192	1350.24	1.00616
1398.83	1398.83	1233.91	1.8038	1346.76	1.3702
1398.78	1398.78	1233.54	1.77989	1347.34	1.27994
1399.18	1399.18	1234.85	1.50894	1349.34	1.0431
1398.84	1398.84	1233.87	1.63799	1347.77	1.24702
1398.43	1398.43	1232.81	1.78247	1347.29	1.22711
1398.46	1398.46	1233.04	1.73341	1347.64	1.20357
1399.42	1399.42	1232.51	1.77993	1346.85	1.14542
1399.43	1399.43	1231.1	1.89733	1347.24	1.0995
1399.49	1399.49	1230.99	1.8813	1349.6	0.849445
1399.39	1399.39	1232.49	1.65854	1346.33	1.18766
1399.57	1399.57	1232.03	1.71463	1345.69	1.27484
1399.87	1399.87	1231.94	1.75871	1346.28	1.09285
1400.44	1400.44	1231.92	1.65239	1344.55	1.302
1400.44	1400.44	1231.82	1.62994	1345.47	1.17951
1400.79	1400.79	1230.22	1.79673	1345.92	1.11284
1400.21	1400.21	1230.76	1.74035	1345.85	1.11985
1400.56	1400.56	1231.82	1.60094	1345.65	1.02717
1401.07	1401.07	1230.5	1.70719	1345.44	1.0318
1400.49	1400.49	1230.6	1.59583	1344.6	1.12848
1400.5	1400.5	1230.39	1.64951	1343.2	1.31824
1401.42	1401.42	1229.54	1.72575	1344.48	1.09325
1400.72	1400.72	1230.17	1.65424	1343.19	1.18471
1400.84	1400.84	1230.97	1.52511	1341.24	1.38491
1400.71	1400.71	1229.32	1.64473	1342.67	1.21297
1401.03	1401.03	1228.13	1.76207	1342.96	1.17484
1401.01	1401.01	1228.36	1.72177	1344.79	0.940405
1400.71	1400.71	1229.34	1.59888	1344.05	0.95456
1401.29	1401.29	1228.3	1.75075	1342.27	1.13948
1401.87	1401.87	1228.15	1.68667	1342.58	1.05549
1402.28	1402.28	1228.09	1.61594	1343.29	1.00849
1400.72	1400.72	1227.21	1.7498	1343.95	0.972481
1401.82	1401.82	1227.58	1.66485	1342.59	1.06607
1401.66	1401.66	1226.92	1.74268	1340.82	1.21484
1402.01	1402.01	1227.22	1.68517	1340.26	1.21891
1401.67	1401.67	1225.85	1.78739	1341.06	1.07365
1401.67	1401.67	1226.62	1.66415	1341.79	1.02226
1401.1	1401.1	1227.7	1.53661	1340.76	1.05556
1402.7	1402.7	1225.96	1.74456	1339.65	1.16761
1402.68	1402.68	1227.73	1.48339	1340.32	1.06622
1402.59	1402.59	1226.36	1.60469	1340.15	1.0953
1402.32	1402.32	1226.06	1.57778	1341.33	0.890525
1402.14	1402.14	1226.79	1.46502	1339.02	1.19661
1402.24	1402.24	1225.21	1.70908	1338.22	1.19611
1403.1	1403.1	1226.68	1.52272	1339.97	1.00855
1402.46	1402.46	1226.27	1.46393	1339.19	1.02761
1401.72	1401.72	1224.5	1.6453	1339.84	1.00652
1402.99	1402.99	1225.46	1.55035	1339.92	0.932207
1402.39	1402.39	1223.72	1.713	1339.12	0.941336
1402.87	1402.87	1225.86	1.43893	1338.31	1.02319
1403.13	1403.13	1223.99	1.58263	1338.03	1.08576
1403.46	1403.46	1223.97	1.55403	1338.92	0.952447
1403.36	1403.36	1223.39	1.61181	1337.32	1.12221
1402.84	1402.84	1223.92	1.55179	1337.63	0.986525
1403.54	1403.54	1224.36	1.50532	1335.9	1.22862
1403.75	1403.75	1222.71	1.63477	1337.88	0.937235
1403.5	1403.5			1337.77	0.981499
1403.85	1403.85			1337.49	0.966114
1403.34	1403.34			1336.7	0.954871
1402.86	1402.86			1336.53	0.977332
1403.84	1403.84			1336.05	0.991152
1404.61	1404.61			1336.02	0.982837
1404.32	1404.32			1334.84	1.17686
1403.85	1403.85			1334.68	1.05425
1404.18	1404.18			1335	0.93548
1404.2	1404.2			1333.75	1.12952
1404.67	1404.67			1333.67	1.12196
1404.27	1404.27			1335.48	0.916417
1404	1404			1332.73	1.14539
1404.88	1404.88			1333.51	1.01659
1404.8	1404.8			1332.71	1.07664
1405.38	1405.38			1333.03	1.10143
1404.83	1404.83			1334.03	0.976774
1404.61	1404.61			1332.53	1.07077
1404.73	1404.73			1333.83	0.88122
1405.21	1405.21			1333.11	0.884002
1404.37	1404.37			1331.5	1.14073
1404.15	1404.15			1332.04	1.08681
1404.87	1404.87			1331.36	1.1597
1404.76	1404.76			1329.97	1.15683
1404.82	1404.82			1331.88	0.916369
1404.5	1404.5			1332.7	0.843328
1405.28	1405.28			1332.16	0.890058
1405.2	1405.2			1331.58	0.953569
1405	1405			1332.74	0.755578
1405.85	1405.85			1329.18	1.10064
1405.89	1405.89			1329.37	1.10061
1406.25	1406.25			1330.17	1.02576
1406.15	1406.15			1330.71	0.919605
1406.63	1406.63			1329.38	1.02982
1407.6	1407.6			1329.44	0.936205
1407.03	1407.03			1328.85	1.02974
1406.33	1406.33			1329.17	1.01195
1405.68	1405.68			1328.25	1.13192
1406.18	1406.18			1331.04	0.735527
1406.9	1406.9			1329.46	0.786195
1407.07	1407.07			1328.1	1.00697
1406.17	1406.17			1327.27	1.04812
1406.5	1406.5			1329	0.83356
1406.01	1406.01			1327.88	0.938704
1407.42	1407.42			1326.89	0.97671
1407.03	1407.03			1327.12	0.947575
1406.91	1406.91			1328.25	0.875603
1407.67	1407.67			1328.87	0.799047
1407.54	1407.54
1407.82	1407.82
1407.21	1407.21
1407.13	1407.13
1407.82	1407.82
1406.95	1406.95
1407.85	1407.85
1409.06	1409.06
1407.98	1407.98
1408.24	1408.24
1407.84	1407.84
1407.17	1407.17
1408.48	1408.48
1408.01	1408.01
1407.26	1407.26
1408.02	1408.02
1408.72	1408.72
1408.77	1408.77
1408.52	1408.52
1408.24	1408.24
1408.93	1408.93
1409.73	1409.73
1409.21	1409.21
1409.42	1409.42
1408.4	1408.4
1409.64	1409.64

## Sheet: Fig. 2
Fig 2c												Fig 2e
RNC135		RNC146		RNC157		RNC167		RNC177		RNC177+45		RNC167		RNC177
extension	force	extension	force	extension	force	extension	force	extension	force	extension	force	time	force	time	force
1230.85	1.17313	1276.38	1.19414	1385.02	1.1933	1424.99	0.98262	1610.89	0.996107	1977.58	18.335	87.6366	2.78178	108.067	2.69479
1230.64	1.17004	1277.7	1.09285	1383.84	1.26595	1426.93	0.87394	1610.95	1.02298	1977.96	18.3017	87.6406	2.83691	108.071	3.00085
1229.89	1.26329	1277.71	1.07717	1385.21	1.07277	1425.5	1.05027	1612.81	0.892681	1978.12	18.2597	87.6446	2.93823	108.075	2.80024
1229.42	1.26034	1275.96	1.22373	1386.33	0.976503	1428.07	0.699618	1612.91	0.914216	1977.51	18.322	87.6486	3.42577	108.079	2.84933
1228.25	1.38205	1275.63	1.11681	1385.66	1.10802	1425.89	0.918798	1612.59	0.918435	1978.04	18.1767	87.6526	3.24898	108.083	2.7561
1228.14	1.29335	1274.96	1.23168	1385.45	1.22635	1426.94	0.770032	1612.41	0.951139	1977.71	18.1697	87.6566	3.12174	108.087	2.85536
1227.93	1.30739	1276.35	1.08778	1385.73	1.21435	1428.06	0.804745	1612.74	0.930303	1977.11	18.2541	87.6606	3.23053	108.091	3.00567
1227.47	1.36465	1275.88	1.10129	1386.05	1.15047	1425.16	1.13318	1613.36	0.962877	1977.57	18.1934	87.6646	3.17982	108.095	2.99957
1228.63	1.26449	1275.86	1.12119	1387.82	0.955534	1427.74	0.861354	1612.55	1.07535	1977.82	18.1497	87.6686	2.73235	108.099	2.84718
1228.96	1.17821	1275.99	1.10665	1387.66	0.926316	1428	0.864435	1613.27	0.984892	1977.03	18.1738	87.6726	2.85368	108.103	2.98111
1228.22	1.20352	1277.43	1.04522	1388.14	1.00401	1427.17	0.972711	1613.56	1.02029	1977.55	18.0563	87.6766	2.78401	108.107	2.77708
1226.17	1.36555	1276.98	1.1664	1388.69	1.00796	1430.01	0.721401	1614	0.899917	1977.5	18.0566	87.6806	2.83718	108.111	2.8836
1227.36	1.22025	1277.08	1.0969	1387.64	1.15253	1428.76	0.900726	1614.06	1.00942	1977.19	18.0987	87.6846	2.78568	108.115	2.72272
1227.81	1.20281	1277.14	1.07701	1387.63	1.05257	1429.19	0.845564	1614.99	0.977693	1977.64	18.0392	87.6886	3.09571	108.119	2.7563
1227.26	1.23993	1275.46	1.31902	1387.15	1.14146	1429.16	0.841471	1615.55	0.86702	1976.99	18.059	87.6926	2.91396	108.123	2.99139
1227.01	1.35223	1277.21	1.13105	1387.01	1.20101	1430.1	0.727846	1616.13	0.886492	1976.73	18.0197	87.6966	2.88836	108.127	3.0371
1229.2	1.15365	1277.12	1.2489	1386.57	1.36145	1429.56	0.940132	1614.63	1.04839	1976.26	18.0715	87.7006	2.87232	108.131	2.97536
1229.55	1.13378	1278.2	1.11998	1387.73	1.24366	1429.28	0.952202	1615.26	0.997509	1976.4	18.0351	87.7046	3.03774	108.135	2.9585
1227.31	1.36641	1277.46	1.29536	1388.43	1.20291	1430.39	0.835292	1615.45	0.97525	1977.15	17.9513	87.7086	2.86195	108.139	3.18544
1228.03	1.33554	1277.51	1.22548	1390.26	0.973684	1430.46	0.746143	1615.25	1.04603	1976.36	18.0124	87.7126	2.68567	108.143	3.00152
1228.37	1.33595	1279.04	1.04887	1388.5	1.15344	1430.99	0.79113	1615.91	0.983522	1976.29	17.9494	87.7166	3.06286	108.147	2.94911
1229.82	1.21455	1278.99	1.18703	1389.92	1.06721	1432.35	0.760808	1614.62	1.08869	1976.34	17.9084	87.7206	2.68557	108.151	2.79904
1228.06	1.43337	1279.17	1.16008	1390.4	1.06419	1431.88	0.842555	1616.83	0.927316	1976.53	17.8802	87.7246	2.77233	108.155	2.91579
1229.86	1.23624	1279.09	1.21307	1390.03	1.13301	1432.5	0.810479	1616.82	0.987284	1975.33	18.0218	87.7286	2.97695	108.159	2.77158
1229.98	1.21334	1280.12	1.06146	1389.05	1.21205	1430.72	1.00404	1617.18	0.9368	1976.2	17.8936	87.7326	2.80096	108.163	2.85615
1231.31	1.12027	1279.85	1.07749	1389.76	1.11042	1433.48	0.711558	1618.14	0.90605	1976.3	17.8604	87.7366	2.90053	108.167	2.87706
1230.98	1.22772	1278.43	1.33265	1388.86	1.27564	1432.15	0.900195	1616.86	0.996262	1976.83	17.7381	87.7406	2.89599	108.171	2.90235
1230.05	1.32953	1280.72	1.13875	1390.91	1.16893	1434.43	0.682782	1617.61	0.919058	1976.21	17.7264	87.7446	2.81466	108.175	2.87544
1231.96	1.18834	1280.25	1.19052	1390.73	1.16343	1431.84	0.941998	1616.89	1.09455	1975.73	17.8371	87.7486	3.11209	108.179	2.97752
1230.22	1.32755	1278.34	1.37891	1389.77	1.26201	1432.52	0.873602	1617.48	1.11431	1976.21	17.7632	87.7526	3.06739	108.183	3.10076
1230.73	1.29812	1279.7	1.21252	1388.84	1.32317	1431.96	0.942261	1616.2	1.21701	1976.16	17.6829	87.7566	2.85461	108.187	2.86519
1231.78	1.2845	1280	1.21355	1388.43	1.41861	1433.65	0.882925	1618.13	0.960486	1976.19	17.6415	87.7606	2.6869	108.191	2.67944
1232.59	1.19616	1281.82	1.11288	1390.19	1.25844	1432.6	0.978948	1618.5	1.0732	1976.14	17.635	87.7646	2.91888	108.195	2.95236
1232.24	1.26401	1282.28	1.11487	1392.01	1.1175	1432.89	0.987528	1618.8	1.05796	1975.85	17.6853	87.7686	3.12937	108.199	2.86956
1231.6	1.2925	1281.18	1.18696	1393.46	0.984064	1433.44	0.884731	1618.29	1.08941	1975.18	17.7417	87.7726	2.73173	108.203	2.88275
1232.47	1.28593	1282.46	1.04474	1393.7	1.0437	1433.11	0.986148	1620.08	0.886725	1975.82	17.5847	87.7766	2.9344	108.207	2.61941
1230.96	1.46614	1282.94	0.993489	1392.09	1.11298	1433.52	1.02186	1618.19	1.08319	1975.31	17.5971	87.7806	2.84212	108.211	3.09561
1233.27	1.21099	1281.63	1.2339	1391.68	1.17513	1433.39	1.06059	1619.69	1.01596	1975.22	17.6052	87.7846	2.91834	108.215	2.89938
1232.31	1.35822	1283.93	1.02572	1393.7	1.05012	1435.02	0.930642	1620.92	0.928652	1975.56	17.5712	87.7886	2.99784	108.219	2.7901
1231.9	1.42502	1282.46	1.19057	1392.49	1.1916	1435.47	0.822003	1620.12	1.08405	1975.39	17.6158	87.7926	3.28932	108.223	2.86026
1231.92	1.4274	1280.45	1.39525	1392.17	1.23228	1434.11	1.04776	1620.35	1.06597	1975.36	17.4797	87.7966	3.11198	108.227	2.82502
1233.98	1.26431	1282.07	1.25361	1392.38	1.23474	1435.39	0.965626	1619.18	1.21508	1974.72	17.5083	87.8006	3.10272	108.231	3.06741
1234.18	1.30692	1283.35	1.07865	1394.09	0.986463	1435.82	0.870658	1618.74	1.29972	1975.44	17.4235	87.8046	3.1721	108.235	2.93478
1233.99	1.33701	1283.24	1.19661	1393.39	1.10738	1435.18	0.956586	1620.61	1.08924	1975.44	17.415	87.8086	3.12089	108.239	2.91869
1235.2	1.16735	1283.52	1.20629	1393.95	1.12403	1438.05	0.740329	1621.22	1.11352	1975.06	17.4602	87.8126	3.01403	108.243	2.9612
1233.45	1.36469	1282.18	1.31287	1392.48	1.33309	1435.45	0.94951	1621.15	1.1288	1974.46	17.4762	87.8166	3.24474	108.247	2.74581
1234.83	1.3191	1283.72	1.16319	1392.34	1.31997	1436.89	0.9535	1621.56	1.08756	1974.8	17.3579	87.8206	3.2953	108.251	2.84665
1235.95	1.22415	1283.8	1.13835	1393.54	1.18627	1436.15	0.98463	1621.43	1.00454	1975	17.3399	87.8246	3.16546	108.255	2.84203
1234.26	1.38297	1283.58	1.28761	1393.82	1.14082	1436.54	0.960902	1621.59	1.16568	1974.93	17.3484	87.8286	3.13898	108.259	2.7866
1233.77	1.4599	1284.99	1.18839	1394.79	1.1791	1438.79	0.697876	1623.39	1.0206	1975.67	17.2515	87.8326	3.03047	108.263	3.08586
1235.74	1.22369	1285.48	1.11761	1395.31	1.23056	1437.63	0.818265	1623.48	0.950609	1972.98	17.5257	87.8366	3.14947	108.267	2.99884
1238	1.08232	1283.33	1.34679	1395.18	1.24499	1435.33	1.21784	1621.46	1.17008	1974	17.3238	87.8406	3.27726	108.271	2.79703
1236.66	1.27664	1284.35	1.24068	1394.96	1.27557	1438.95	0.861719	1621.35	1.19176	1973.81	17.3238	87.8446	3.20754	108.275	2.95811
1236.43	1.30673	1285.4	1.1454	1396.32	1.06829	1438.08	0.944668	1621.51	1.24634	1974.41	17.2484	87.8486	3.12813	108.279	2.84431
1235.46	1.3691	1286.71	1.07621	1395.92	1.22964	1438.54	0.893318	1621.87	1.24058	1974.95	17.1918	87.8526	3.27184	108.283	2.91001
1236.41	1.3169	1285.15	1.23976	1397.65	1.07315	1437.27	1.03402	1623.84	1.02607	1973.72	17.3123	87.8566	3.38674	108.287	3.08123
1236.27	1.35199	1285.59	1.23997	1396.24	1.25588	1437.53	1.03083	1622.21	1.22616	1973.85	17.232	87.8606	3.38226	108.291	2.61719
1237.82	1.24427	1285.78	1.18324	1397.6	1.08685	1438.25	1.07834	1623.13	1.11288	1973.49	17.226	87.8646	3.27019	108.295	2.94698
1237.12	1.38279	1285.79	1.1435	1397.11	1.09765	1438.83	0.991427	1624.17	1.08391	1974.03	17.1667	87.8686	3.31688	108.299	2.7421
1238.17	1.25144	1284.79	1.40806	1398.5	1.09899	1438.58	1.06376	1623.76	1.18196	1973.14	17.2637	87.8726	3.07388	108.303	3.06225
1236.85	1.36758	1286.36	1.32228	1399.08	1.01455	1439.61	0.895158	1623.54	1.18933	1974.51	17.0859	87.8766	3.11304	108.307	3.10693
1236.67	1.44617	1286.79	1.25732	1397.17	1.26433	1441.19	0.805157	1624.96	1.08529	1973.59	17.1172	87.8806	3.2407	108.311	3.08009
1237.83	1.4326	1287.34	1.19376	1398.27	1.11083	1439.58	1.04074	1624.16	1.15364	1974.4	16.9802	87.8846	3.10307	108.315	3.09724
1238.4	1.34569	1287.03	1.17459	1396.5	1.33236	1440.07	0.984901	1625.1	1.09737	1973.85	17.03	87.8886	2.89403	108.319	3.01716
1238.78	1.32564	1285.97	1.37607	1396.55	1.27707	1440.09	1.01932	1624.43	1.18906	1973.99	17.0294	87.8926	3.4902	108.323	3.02535
1239.03	1.29364	1286.47	1.38761	1396.97	1.33058	1440.93	0.8979	1625.84	1.03109	1973.01	17.1339	87.8966	3.46037	108.327	2.81983
1239.1	1.32329	1287.92	1.23335	1398.36	1.22261	1441.27	0.954736	1624.64	1.21454	1972.85	17.079	87.9006	3.23628	108.331	2.77029
1239.27	1.39734	1286.77	1.33707	1400.12	1.03308	1442.39	0.820727	1626.39	1.0387	1973.97	16.8878	87.9046	3.23186	108.335	2.71224
1240.55	1.20872	1287.39	1.27242	1398.48	1.24944	1441.4	0.988877	1625.16	1.20185	1973.49	16.9502	87.9086	3.14992	108.339	3.16037
1240.7	1.27591	1288.61	1.1265	1398.87	1.17217	1441.81	0.953414	1625.38	1.21589	1972.88	17.0247	87.9126	3.34999	108.343	2.96914
1238.78	1.43293	1289.1	1.17997	1400.29	1.00516	1442.22	0.853204	1625.43	1.2284	1973.51	16.9207	87.9166	3.22206	108.347	3.4897
1240.29	1.32419	1290.05	1.16698	1400.11	1.13996	1441.73	1.00478	1626.88	1.08044	1974.02	16.8177	87.9206	2.92545	108.351	2.94987
1240.21	1.38709	1289.67	1.24233	1400	1.20304	1443.51	0.937261	1625.76	1.16871	1973.25	16.8579	87.9246	2.59228	108.355	2.86091
1240.86	1.37598	1289.86	1.10847	1400.35	1.15675	1442.6	0.958725	1625.89	1.24759	1973.51	16.7969	87.9286	2.71213	108.359	2.87511
1239.64	1.49304	1288.2	1.32971	1400.34	1.14505	1444.18	0.822345	1627.65	1.10626	1973.46	16.8009	87.9326	2.97747	108.363	2.86971
1238.88	1.5864	1288.15	1.36914	1398.82	1.32121	1444.83	0.741498	1627.6	1.18411	1972.59	16.913	87.9366	2.73854	108.367	2.89429
1239.24	1.57055	1290.74	1.23186	1400.46	1.12918	1442.14	1.02983	1627.79	1.11774	1972.81	16.8453	87.9406	2.80029	108.371	2.86038
1239.71	1.60992	1290.92	1.18023	1401.38	1.14941	1444.67	0.8357	1626.07	1.30712	1972.82	16.7602	87.9446	2.84828	108.375	2.96445
1241.33	1.41034	1289.73	1.27712	1401.1	1.24489	1442.1	1.24649	1627.94	1.1598	1972.15	16.8263	87.9486	3.14509	108.379	2.97083
1240.62	1.50297	1289.49	1.32553	1401.18	1.19758	1443.69	0.98807	1629.83	1.05398	1972.57	16.7729	87.9526	2.80979	108.383	2.81496
1242.46	1.27677	1290.53	1.24379	1400.2	1.31648	1444.04	0.949508	1629.85	1.05827	1973.03	16.7245	87.9566	2.70851	108.387	3.01096
1240.91	1.4797	1291.84	1.13473	1400.95	1.20687	1443.62	0.959187	1628.19	1.22981	1972.29	16.7818	87.9606	2.86972	108.391	2.85227
1243.22	1.30799	1292.86	1.1725	1401.31	1.25696	1445.41	0.927009	1629.2	1.09473	1972.6	16.6653	87.9646	3.20189	108.395	2.70652
1243.41	1.34408	1292.56	1.15799	1401.88	1.31758	1444.15	1.01166	1627.85	1.28275	1972.72	16.6164	87.9686	3.07976	108.399	2.82063
1240.9	1.60542	1293.23	1.05429	1401.68	1.23821	1445.74	0.888819	1628.96	1.26864	1973.55	16.5078	87.9726	2.77053	108.403	2.89466
1242.44	1.43088	1291.54	1.22822	1400.86	1.35078	1445.06	0.950332	1628.51	1.36707	1972.53	16.6371	87.9766	2.92835	108.407	2.99366
1242.19	1.45713	1292.49	1.17706	1401.62	1.34824	1445.05	0.976062	1630.42	1.12003	1971.97	16.7017	87.9806	2.90807	108.411	2.78008
1243.33	1.399	1291.55	1.35372	1401.04	1.34212	1445.8	0.933086	1630	1.20303	1972.07	16.5728	87.9846	3.10417	108.415	2.86686
1244.19	1.37839	1292.1	1.31895	1402.79	1.26487	1446.49	0.978877	1628.76	1.31473	1973.2	16.3827	87.9886	3.13302	108.419	2.8782
1244.24	1.36446	1293.19	1.20273	1402.33	1.33137	1446.18	0.993293	1630.35	1.2022	1972.51	16.4519	87.9926	2.73621	108.423	2.79684
1245.3	1.23559	1292.72	1.19458	1402.29	1.3105	1446.49	0.862226	1630.19	1.25254	1971.4	16.598	87.9966	2.83386	108.427	2.77121
1245.57	1.26873	1292.2	1.3003	1403.25	1.18875	1444.66	1.13266	1630.1	1.32151	1971.64	16.5793	88.0006	2.71163	108.431	2.88453
1243.85	1.47051	1292.47	1.34301	1401.56	1.37596	1445.98	1.079	1631.25	1.16988	1971.64	16.4867	88.0046	2.87985	108.435	2.78487
1244.23	1.49372	1294.75	1.12403	1402.14	1.4318	1446.85	1.01269	1630.91	1.23022	1971.38	16.449	88.0086	2.75345	108.439	2.98188
1244.34	1.47524	1292.66	1.37648	1403.8	1.33244	1447.5	0.934201	1630.75	1.34316	1971.46	16.4505	88.0126	2.99758	108.443	2.91371
1245.96	1.30963	1292.73	1.40623	1404.04	1.29726	1446.44	1.10354	1632.46	1.1204	1973.04	16.264	88.0166	2.96255	108.447	2.70683
1245.66	1.32492	1295	1.10497	1406.1	1.0827	1447.38	1.01431	1631.26	1.27342	1971.39	16.449	88.0206	2.99279	108.451	2.85354
1246.43	1.32361	1293.69	1.26777	1404.08	1.25881	1448.72	0.884615	1631.91	1.169	1971.38	16.3989	88.0246	2.79105	108.455	2.99466
1246.53	1.34676	1295.59	1.14293	1403.75	1.38423	1449.53	0.841082	1632.22	1.2141	1970.72	16.4131	88.0286	2.84704	108.459	2.83592
1245.47	1.51424	1295.92	1.13621	1403.34	1.48181	1449.25	0.834018	1631.13	1.37384	1970.54	16.4255	88.0326	2.84183	108.463	2.83238
1244.22	1.62234	1295.11	1.24558	1404.83	1.35701	1448.38	0.935716	1633.51	1.17368	1971.04	16.3448	88.0366	3.00128	108.467	2.67543
1247.88	1.24537	1295.22	1.23176	1405.51	1.24593	1448.65	0.945032	1632.39	1.29892	1970.86	16.3872	88.0406	2.82365	108.471	3.04681
1246.98	1.35878	1294.57	1.3396	1404.48	1.32792	1451.41	0.740793	1632.78	1.27995	1971.25	16.3119	88.0446	2.90326	108.475	3.04985
1246.41	1.52646	1294.32	1.49064	1404.87	1.32542	1449.27	1.04502	1634.31	1.06591	1970.79	16.2738	88.0486	3.00102	108.479	2.82848
1247.29	1.44976	1296.29	1.26822	1406.12	1.17392	1448.77	1.08624	1633.87	1.17734	1970.5	16.262	88.0526	2.73754	108.483	2.97009
1247.84	1.35631	1295.65	1.37566	1404.9	1.45309	1450.81	0.836762	1633.2	1.30468	1970.27	16.3072	88.0566	2.86552	108.487	2.71923
1247.87	1.42338	1295.69	1.27668	1405.78	1.38167	1448.32	1.10669	1634.2	1.21088	1970.97	16.2203	88.0606	2.78077	108.491	2.76011
1248.1	1.38553	1296.15	1.21062	1407.47	1.1258	1449.61	1.01955	1633.52	1.26545	1970.72	16.21	88.0646	2.69519	108.495	2.91611
1246.85	1.58621	1297.52	1.1788	1405.98	1.3319	1450.16	1.04916	1634.8	1.14566	1969.77	16.2455	88.0686	2.96345	108.499	2.77161
1249	1.40465	1297.45	1.24699	1406.66	1.28034	1451.11	0.977444	1634.72	1.18662	1971.03	16.0788	88.0726	2.7691	108.503	2.88772
1248.56	1.41591	1298.92	1.06737	1406.52	1.34364	1451.87	0.881255	1636.33	1.0803	1970.98	16.0785	88.0766	2.9473	108.507	2.97641
1249.04	1.38152	1296.43	1.33541	1409.11	1.117	1451.55	0.884234	1634.82	1.27952	1970.25	16.1473	88.0806	2.81959	108.511	2.93433
1248.74	1.39833	1296.51	1.3829	1407.82	1.30485	1451.77	0.969072	1634.22	1.34303	1970.84	16.1047	88.0846	2.87768	108.515	3.01797
1250.36	1.30291	1298.8	1.08419	1407.91	1.29816	1452.32	0.93168	1636.08	1.13417	1969.35	16.2012	88.0886	2.95509	108.519	3.20031
1249.61	1.44034	1295.88	1.47245	1408.33	1.15269	1453.05	0.862872	1634.27	1.34292	1969.83	16.0954	88.0926	3.13708	108.523	3.1996
1247.84	1.63968	1298.58	1.24598	1407.64	1.29743	1452.01	0.96602	1635.93	1.2733	1969.91	16.0715	88.0966	2.75423	108.527	3.10259
1249.47	1.43548	1295.56	1.59474	1409.47	1.17639	1452.1	0.997241	1636.1	1.23843	1970.28	16.0463	88.1006	2.8474	108.531	3.13655
1248.38	1.57747	1299.09	1.21696	1408.81	1.32319	1451.25	1.1267	1637.62	1.10707	1970.56	16.0032	88.1046	2.81586	108.535	2.81373
1249.19	1.56366	1297.47	1.42877	1407.89	1.3481	1453.25	1.01553	1637.3	1.13003	1968.91	16.1627	88.1086	3.14202	108.539	2.93411
1248.59	1.71516	1298.43	1.26477	1407.68	1.36958	1451.68	1.21673	1635.81	1.30149	1969.94	15.9514	88.1126	3.32305	108.543	2.79562
1250.93	1.42466	1300.24	1.21439	1409.36	1.15428	1454.21	0.895535	1636.43	1.30002	1970.49	15.8699	88.1166	3.17875	108.547	2.84751
1250.73	1.48847	1298.09	1.48903	1408.1	1.35416	1453.37	1.05052	1638.66	1.12603	1968.94	16.0249	88.1206	3.24628	108.551	3.09095
1249.62	1.56135	1299.92	1.20866	1410.76	1.17959	1453.32	1.03286	1637.24	1.25037	1969.56	15.9671	88.1246	3.356	108.555	2.9273
1250.5	1.5008	1299.06	1.33378	1409.98	1.31195	1454.41	0.960798	1634.76	1.57718	1969.73	15.934	88.1286	3.24929	108.559	2.924
1251.11	1.54472	1299.04	1.37549	1409.9	1.2556	1454.96	0.895223	1635.8	1.45733	1970.18	15.7721	88.1326	3.29785	108.563	2.87932
1251.01	1.57917	1300.81	1.17907	1409.07	1.33242	1454.44	0.97142	1638.45	1.20091	1969.24	15.849	88.1366	3.28971	108.567	2.86579
1252.68	1.37448	1300.35	1.30563	1409.4	1.37608	1452.64	1.2311	1637.8	1.36881	1969.99	15.8039	88.1406	3.41844	108.571	2.92511
1250.62	1.60564	1301.2	1.22683	1409.96	1.3425	1455.82	0.833845	1637.76	1.37002	1969.39	15.8411	88.1446	3.52143	108.575	2.88054
1250.9	1.56888	1301.47	1.21538	1412.2	1.14557	1455.26	0.98447	1638.11	1.31817	1968.83	15.9109	88.1486	3.13584	108.579	2.73103
1250.63	1.7243	1299.39	1.386	1411.68	1.25834	1456.63	0.918182	1638.93	1.23071	1969.06	15.7554	88.1526	2.70647	108.583	3.07549
1253.1	1.45996	1300.98	1.30979	1409.96	1.42269	1455.77	1.03619	1639.81	1.23398	1968.69	15.7802	88.1566	2.89211	108.587	2.86792
1252.19	1.57653	1303.45	1.12422	1408.58	1.51019	1455.12	1.07883	1639.94	1.26332	1968.51	15.8011	88.1606	2.87803	108.591	2.95258
1252.09	1.58922	1301.41	1.31296	1411.92	1.17029	1456.42	0.869603	1638.49	1.46999	1969.35	15.6672	88.1646	2.9508	108.595	2.74551
1252.45	1.5379	1301.83	1.29169	1410.85	1.46311	1456.92	0.96531	1640.33	1.21024	1968.64	15.7603	88.1686	2.85218	108.599	2.8485
1252.76	1.57179	1299.95	1.46271	1410.53	1.4898	1456.43	1.02306	1640.1	1.24426	1968.74	15.675	88.1726	2.78823	108.603	3.00687
1252.28	1.69624	1301.61	1.24137	1411.76	1.33524	1456.31	1.04756	1641.13	1.17179	1967.59	15.7615	88.1766	2.97307	108.607	2.9173
1253.46	1.52216	1300.64	1.48326	1413.21	1.14528	1456.63	1.01973	1640.79	1.2449	1968.13	15.6911	88.1806	2.70717	108.611	2.981
1253.47	1.53323	1302.3	1.37417	1410.5	1.46697	1456.36	1.04979	1641.66	1.18156	1968.8	15.6119	88.1846	2.94774	108.615	2.82193
1252.54	1.67822	1302.23	1.37302	1412.56	1.3035	1456.23	1.05496	1639.28	1.5017	1968.26	15.6702	88.1886	2.92949	108.619	2.86049
1255.03	1.41408	1302.58	1.31987	1413.28	1.32194	1456.76	1.13449	1641.94	1.18566	1968.17	15.6282	88.1926	3.22478	108.623	3.02638
1253.57	1.68496	1302.49	1.32194	1413.78	1.28328	1456.39	1.2089	1640.01	1.38896	1968.4	15.5225	88.1966	3.1816	108.627	3.15631
1253.57	1.65871	1303.14	1.31117	1413.97	1.20175	1456.26	1.15266	1641.84	1.31929	1966.94	15.6959	88.2006	3.2727	108.631	3.14201
1254.25	1.60217	1304.56	1.23718	1413.06	1.33521	1458.67	0.86564	1642.52	1.2108	1967.57	15.619	88.2046	3.36066	108.635	3.07012
1253.95	1.60544	1302.72	1.46978	1412.55	1.37439	1456.34	1.24314	1640.48	1.45578	1967.78	15.6	88.2086	3.22004	108.639	2.79779
1254.54	1.59121	1302.64	1.44613	1413.39	1.42887	1458	1.09988	1641.88	1.29285	1968.16	15.5055	88.2126	3.33887	108.643	2.94819
1254.26	1.69144	1303.83	1.32028	1415.35	1.20594	1459.61	0.975662	1640.61	1.45144	1968.69	15.349	88.2166	3.36204	108.647	2.87622
1255.15	1.61989	1304.53	1.24914	1414.51	1.29486	1458.69	1.05107	1641.66	1.42723	1967.96	15.4266	88.2206	3.30326	108.651	2.96017
1255.64	1.56952	1304.37	1.33327	1415.3	1.18642	1459.4	0.930883	1641.04	1.53348	1967.97	15.4292	88.2246	3.24364	108.655	3.13187
1255.15	1.6365	1304.56	1.35721	1412.65	1.48879	1458.75	1.02943	1642.34	1.41333	1967.27	15.5082	88.2286	3.30808	108.659	2.82607
1257.31	1.41826	1303.32	1.50709	1413.46	1.44864	1460.94	0.960147	1643.75	1.21057	1968.15	15.3995	88.2326	3.55331	108.663	2.85053
1256.97	1.55942	1304.03	1.40039	1416.2	1.19968	1460.28	1.02186	1643.44	1.26184	1968.05	15.321	88.2366	3.34459	108.667	3.03636
1255.63	1.74409	1303.73	1.42517	1416.18	1.24137	1459.64	1.07773	1643.83	1.30123	1967.5	15.34	88.2406	3.23685	108.671	3.01286
1257.3	1.5601	1304.84	1.33412	1415.86	1.27791	1460.89	1.00056	1644.05	1.33538	1966.95	15.3982	88.2446	3.14453	108.675	2.88927
1257.39	1.50099	1304.55	1.53478	1415.67	1.29015	1461.12	0.948853	1644.9	1.20641	1966.58	15.4456	88.2486	3.32991	108.679	2.847
1257.88	1.50006	1305.17	1.47387	1415.61	1.31046	1461.23	0.979078	1643.18	1.43198	1966.78	15.4171	88.2526	3.06793	108.683	3.1525
1257.2	1.6777	1305.6	1.40342	1417.27	1.20942	1461.58	1.01433	1643.93	1.30673	1967.83	15.2122	88.2566	2.92282	108.687	2.52724
1256.47	1.75126	1304.87	1.48131	1416.8	1.28939	1462.52	0.822269	1645.34	1.26263	1966.61	15.3075	88.2606	2.96236	108.691	2.94391
1258.07	1.5904	1304.7	1.52013	1417.34	1.24098	1461.64	0.996656	1644.63	1.3714	1967.22	15.2175	88.2646	3.08833	108.695	2.98533
1258.76	1.48543	1305.63	1.5058	1415.96	1.34646	1461.77	0.971883	1643.45	1.52374	1966.49	15.3089	88.2686	2.71821	108.699	2.79716
1257.8	1.63656	1305.8	1.51833	1417.8	1.15302	1462.71	0.962901	1644.76	1.33719	1967	15.2532	88.2726	2.91915	108.703	3.06598
1258.68	1.59522	1306.99	1.38221	1418.23	1.10941	1463.28	0.941404	1643.98	1.46176	1966.32	15.2963	88.2766	2.79196	108.707	2.9157
1260.24	1.44355	1306.02	1.44418	1417.26	1.30253	1461.92	1.10015	1644.94	1.37128	1966.35	15.2195	88.2806	2.77207	108.711	2.87374
1259.59	1.52765	1306.76	1.38584	1418.3	1.25731	1461.33	1.17723	1645.93	1.37681	1965.74	15.2749	88.2846	3.05192	108.715	2.67539
1259.33	1.58018	1308.87	1.26571	1417.97	1.288	1463.93	0.823622	1645.94	1.36951	1966.38	15.1887	88.2886	2.99409	108.719	2.81798
1258.51	1.64737	1307.33	1.48199	1416.44	1.42264	1463.76	0.962809	1646.41	1.30783	1967.38	15.0605	88.2926	3.11851	108.723	2.96149
1258.5	1.78684	1306	1.61043	1418.05	1.24848	1464.35	0.919394	1645.18	1.47098	1966.68	15.1314	88.2966	3.34888	108.727	2.78479
1259.48	1.70613	1308.77	1.2872	1417.36	1.35202	1464.09	1.04551	1647.02	1.29604	1966.91	15.0065	88.3006	3.19184	108.731	2.7547
1260.41	1.55223	1308.54	1.40369	1418.63	1.32138	1463.05	1.10038	1646.95	1.37742	1966.72	15.0123	88.3046	3.36546	108.735	2.80027
1259.37	1.69131	1307.81	1.42492	1418.65	1.34889	1464.88	0.866924	1646.85	1.38869	1966.3	15.0603	88.3086	3.31581	108.739	2.85161
1259.23	1.7143	1309.55	1.35517	1416.6	1.54446	1463.15	1.20548	1647.73	1.28878	1966.45	15.0205	88.3126	2.99345	108.743	3.04046
1260.12	1.70886	1309.2	1.42864	1418.54	1.35801	1465.92	0.891272	1646.66	1.4459	1965.69	15.1117	88.3166	3.2367	108.747	2.88934
1260.71	1.71199	1307.87	1.50872	1417.92	1.4393	1466.04	0.928818	1646.07	1.55417	1965.37	15.0425	88.3206	3.32595	108.751	2.72328
1261.79	1.56425	1310.21	1.25183	1418.72	1.43704	1462.9	1.23301	1647.92	1.43934	1965.38	15.0148	88.3246	3.22301	108.755	3.04967
1259.82	1.78699	1309.25	1.36067	1419.38	1.42694	1463.79	1.18825	1648.34	1.42841	1965.32	15.0051	88.3286	3.20129	108.759	2.95481
1260.44	1.71781	1308.28	1.57716	1420.75	1.24681	1465.12	0.986165	1647.74	1.44171	1965.87	14.9155	88.3326	3.50828	108.763	2.99557
1260.92	1.69629	1310.48	1.35985	1420.3	1.28586	1466.57	0.977667	1648.38	1.41518	1965.91	14.9211	88.3366	3.02115	108.767	2.7442
1261.42	1.729	1309.22	1.53772	1418.73	1.47664	1464.22	1.23843	1649.35	1.27407	1965.89	14.8528	88.3406	3.01328	108.771	2.9541
1260.54	1.84826	1308.85	1.50686	1418.95	1.46845	1467.21	0.925875	1649.32	1.39869	1965.74	14.8142	88.3446	3.17104	108.775	2.85865
1261.17	1.69659	1309.34	1.49547	1421.28	1.32353	1465.18	1.09565	1649.41	1.3872	1965.48	14.8618	88.3486	3.53508	108.779	2.82225
1262.13	1.63899	1309.14	1.52207	1419.71	1.49312	1467.47	0.87842	1649.11	1.41764	1965.34	14.8502	88.3526	3.01627	108.783	2.73524
1262.31	1.73208	1310.67	1.47262	1421.95	1.23559	1467.07	0.955299	1649.71	1.35488	1966.15	14.7792	88.3566	2.96224	108.787	2.98186
1261.38	1.87547	1310.81	1.49298	1419.02	1.51683	1467.49	1.02658	1649.36	1.42787	1965.47	14.7859	88.3606	2.85707	108.791	2.9068
1262.88	1.68406	1310.9	1.46457	1419.87	1.47385	1466.34	1.11556	1650.92	1.32678	1965.33	14.7573	88.3646	2.77236	108.795	2.5275
1264.87	1.46898	1310.34	1.48553	1420.89	1.38851	1466.32	1.22525	1650.85	1.41837	1965.07	14.7398	88.3686	2.89137	108.799	2.7522
1263.86	1.56311	1310.29	1.51653	1421.19	1.45266	1466.59	1.11542	1650.29	1.43961	1964.74	14.7807	88.3726	2.92795	108.803	2.79134
1264.31	1.62063	1309.94	1.64499	1421.59	1.40027	1467.02	1.1489	1648.28	1.66412	1965.26	14.7348	88.3766	2.76441	108.807	2.97081
1264.63	1.63744	1311.5	1.55645	1421.84	1.40245	1466.81	1.20513	1650.59	1.37411	1965.63	14.6423	88.3806	3.13137	108.811	2.93107
1262.71	1.85372	1311.5	1.51777	1420.08	1.59373	1468.43	1.06167	1652.38	1.26977	1964.8	14.6538	88.3846	3.24204	108.815	2.79195
1263.67	1.75534	1311.24	1.51117	1423.36	1.25782	1468.12	1.06613	1650.61	1.5321	1963.89	14.7432	88.3886	3.552	108.819	2.99323
1262.79	1.84348	1312.2	1.40655	1422.16	1.50633	1468.22	1.06315	1651.05	1.48513	1964.26	14.698	88.3926	3.37244	108.823	3.18939
1264.02	1.78478	1311.92	1.49034	1423.42	1.39756	1468.47	1.07604	1651.44	1.46418	1964.33	14.6776	88.3966	3.30564	108.827	2.71631
1265.38	1.6737	1312.98	1.52484	1424.27	1.3099	1469.58	1.07697	1650.98	1.48573	1964.88	14.6089	88.4006	3.25551	108.831	2.89746
1265.02	1.74103	1314.63	1.31675	1422.07	1.51518	1470.13	0.998457	1650.3	1.62887	1964.07	14.6124	88.4046	3.15157	108.835	3.09515
1264.94	1.75737	1312.04	1.59393	1422.78	1.43347	1469.07	1.1727	1652.75	1.39895	1964.2	14.5692	88.4086	3.23323	108.839	2.7201
1263.89	1.87007	1313.37	1.42378	1422.44	1.51979	1469.77	0.97815	1653.27	1.3781	1963.68	14.623	88.4126	3.20102	108.843	2.80007
1264.38	1.87767	1313.83	1.40484	1423.58	1.49608	1469.53	1.10791	1651.38	1.5736	1963.03	14.7166	88.4166	3.0784	108.847	2.81133
1266.71	1.65559	1314.44	1.42471	1424.5	1.40936	1469.41	1.19163	1652.39	1.44042	1963.79	14.6249	88.4206	3.18051	108.851	2.83063
1267.29	1.64561	1314.85	1.44195	1423.61	1.45974	1470.47	1.07305	1652.17	1.51526	1963.51	14.5666	88.4246	3.20519	108.855	2.97678
1266.86	1.67071	1313.64	1.57184	1422.85	1.54354	1470.75	1.02818	1652.3	1.57006	1963.81	14.4634	88.4286	3.34394	108.859	3.07489
1266.76	1.6933	1313.88	1.52728	1423.82	1.44679	1470.56	1.10733	1654.1	1.40408	1963.33	14.5188	88.4326	3.02004	108.863	2.74211
1266.61	1.72779	1315.67	1.27862	1424.66	1.45361	1472.36	0.882223	1652.78	1.55859	1963.69	14.4838	88.4366	3.36583	108.867	2.82731
1266.61	1.80025	1313.72	1.62877	1425.36	1.44237	1470.31	1.21606	1652.74	1.57245	1962.9	14.5918	88.4406	3.17163	108.871	2.90419
1266.33	1.87342	1315.41	1.52124	1425.9	1.34841	1470.81	1.19327	1653.05	1.55342	1963.31	14.4698	88.4446	3.26137	108.875	2.96468
1267.76	1.71282	1317.56	1.26327	1424.92	1.44199	1471.59	1.15059	1654.02	1.51744	1962.22	14.5295	88.4486	3.14658	108.879	2.79907
1266.13	1.88453	1314.12	1.623	1425.82	1.31807	1472.11	1.06628	1653.07	1.62669	1964.35	14.2517	88.4526	3.4184	108.883	2.97633
1268.32	1.64236	1316.28	1.46393	1424.47	1.53113	1471.6	1.05459	1653.38	1.63904	1962.99	14.4393	88.4566	3.21144	108.887	2.72061
1268.54	1.72956	1314.56	1.58821	1426.72	1.39421	1472.83	1.03936	1653.51	1.59099	1962.12	14.5305	88.4606	3.14558	108.891	2.8545
1268.54	1.73917	1315.94	1.55482	1426.66	1.43272	1472.47	1.07092	1656.34	1.32779	1963.43	14.3437	88.4646	3.36177	108.895	2.92603
1267.69	1.86904	1316.68	1.47475	1426.97	1.34709	1473.08	1.10229	1653.15	1.75702	1963.14	14.3121	88.4686	3.19866	108.899	3.02278
1266.81	1.95554	1315.9	1.58955	1424.23	1.65939	1471.85	1.24554	1655.92	1.47791	1962.7	14.3211	88.4726	3.34579	108.903	2.79613
1267.04	1.96194	1315.28	1.62021	1425.73	1.49562	1474.47	0.973979	1654.95	1.58856	1962.76	14.3177	88.4766	3.25434	108.907	2.99877
1269.13	1.7634	1316.01	1.54267	1427.11	1.39802	1472.93	1.17351	1656.13	1.47905	1962.49	14.3464	88.4806	3.30915	108.911	2.77194
1270.34	1.6752	1317.32	1.4621	1426.23	1.57404	1474.17	1.09747	1654.2	1.69056	1963.04	14.2423	88.4846	3.41893	108.915	2.75555
1270.02	1.71288	1317.43	1.57878	1428.12	1.39705	1473.88	1.07482	1654.92	1.67605	1962.63	14.1996	88.4886	3.16126	108.919	2.70594
1269.55	1.75519	1317.26	1.51665	1426.84	1.4831	1473.68	1.15987	1656.69	1.58907	1961.89	14.2552	88.4926	3.08043	108.923	2.90049
1269.48	1.75939	1317.58	1.50333	1427.12	1.4552	1473.43	1.16212	1656.35	1.59514	1962.77	14.154	88.4966	3.04185	108.927	2.86384
1269.78	1.78585	1317.78	1.49144	1426.98	1.50177	1476.49	0.947806	1655.84	1.60172	1962.13	14.224	88.5006	2.7096	108.931	3.05325
1269.96	1.85395	1317.74	1.47517	1427.3	1.55826	1475.4	1.02878	1657.1	1.48703	1962.28	14.188	88.5046	2.8335	108.935	2.9509
1270.93	1.73247	1316.6	1.71679	1426.8	1.65076	1473.43	1.29951	1657.11	1.53286	1962.22	14.1173	88.5086	2.78776	108.939	2.92643
1271.21	1.6951	1317.27	1.71998	1428.58	1.45523	1474.99	1.10864	1657.18	1.59163	1962.56	14.0183	88.5126	2.97637	108.943	2.73037
1271.43	1.69556	1317.53	1.65814	1427.45	1.56191	1475.28	1.08291	1654.9	1.8936	1962.2	14.0805	88.5166	2.98833	108.947	2.75497
1270.61	1.83816	1317.75	1.60285	1427.63	1.54677	1476.48	0.968475	1656.24	1.73008	1962.08	14.0885	88.5206	2.87251	108.951	2.87309
1271.16	1.82669	1318.8	1.48554	1428.19	1.51292	1474.89	1.24268	1657.73	1.57806	1962.38	14.0667	88.5246	2.84372	108.955	2.73829
1270.41	1.94714	1318	1.61821	1430.3	1.38647	1474.56	1.30697	1657.18	1.69418	1961.95	14.0299	88.5286	2.99685	108.959	2.80592
1270.42	1.93569	1321.46	1.3601	1430.31	1.42199	1476.43	1.07734	1659.64	1.42119	1961.38	14.0574	88.5326	3.05001	108.963	2.88708
1271.75	1.82627	1318.83	1.6449	1430.58	1.41845	1476.95	1.03456	1659.09	1.53392	1961.5	14.0244	88.5366	2.78539	108.967	3.05089
1271.21	1.8912	1320.92	1.3689	1429.26	1.49221	1477.55	0.982325	1658.11	1.66395	1961.83	13.9829	88.5406	2.99637	108.971	3.08599
1272.03	1.85934	1319.33	1.55923	1429.22	1.50469	1477.88	1.03813	1658.65	1.56078	1962.04	13.9488	88.5446	2.9545	108.975	2.61516
1271.45	1.97727	1321.41	1.28243	1429.8	1.52553	1477.64	1.10275	1658.59	1.62873	1961.23	13.988	88.5486	2.65968	108.979	2.84228
1272.65	1.83737	1320.9	1.47147	1431.34	1.38922	1478.47	1.00436	1657.94	1.76176	1961.59	13.8651	88.5526	2.96378	108.983	2.78006
1271.78	1.91594	1321.66	1.46711	1431.55	1.35729	1478.31	0.992955	1659.31	1.62199	1960.49	13.9901	88.5566	2.85051	108.987	2.80339
1271.56	1.95668	1319.53	1.65211	1432.3	1.26559	1477.59	1.1162	1659.51	1.62369	1961.01	13.9422	88.5606	2.84457	108.991	2.9108
1272.72	1.91413	1319.7	1.67538	1430.43	1.49935	1479.66	1.08	1659.89	1.57265	1961.36	13.8889	88.5646	3.0829	108.995	2.8776
1274.09	1.81153	1320.28	1.58707	1429.55	1.59036	1478.62	1.1731	1659.24	1.65095	1960.22	14.0012	88.5686	3.07148	108.999	2.84038
1274.12	1.80369	1320.71	1.60735	1430.75	1.61233	1478.14	1.13883	1659.61	1.69736	1961.41	13.7519	88.5726	2.91642	109.003	3.14571
1273.63	1.87974	1322.25	1.54164	1431.02	1.65831	1480.62	0.944543	1660.73	1.60638	1962.19	13.6447	88.5766	3.09779	109.007	2.72197
1272.65	1.98243	1321.82	1.55096	1431.08	1.62942	1479.85	1.04336	1660.01	1.70319	1961.47	13.7437	88.5806	2.75921	109.011	3.04821
1273.5	2.0063	1320.79	1.69092	1432.25	1.48171	1480.85	1.03453	1658.7	1.74044	1960.61	13.84	88.5846	3.00026	109.015	2.88179
1274.84	1.844	1322.21	1.53062	1433	1.34589	1481.61	0.985939	1659.45	1.7766	1959.72	13.9486	88.5886	2.96046	109.019	2.96825
1274.08	1.96146	1322.07	1.5321	1431.41	1.5694	1479.36	1.19652	1660.97	1.66905	1960.41	13.8753	88.5926	3.12855	109.023	3.033
1273.78	1.9818	1323.13	1.54927	1431.44	1.65386	1479.52	1.20785	1661.59	1.64292	1959.89	13.8266	88.5966	2.98957	109.027	2.96081
1273.36	2.00773	1322.29	1.66034	1433.55	1.44352	1480.73	1.03252	1659.96	1.83209	1960.11	13.7731	88.6006	2.88606	109.031	3.21013
1275.23	1.91085	1323.95	1.53563	1434.22	1.38868	1481.01	1.06118	1661.52	1.63183	1961.29	13.6074	88.6046	3.12929	109.035	2.93802
1275.64	1.89022	1322.66	1.59654	1433.47	1.46424	1478.68	1.39603	1661.85	1.64733	1961.22	13.6357	88.6086	2.96019	109.039	2.78014
1276.14	1.8407	1322.67	1.60905	1432.67	1.55431	1481.62	1.04452	1660.21	1.91172	1961.49	13.5791	88.6126	2.82505	109.043	2.82825
1275.17	1.99699	1323.9	1.5439	1433.9	1.43433	1480.97	1.06273	1662.13	1.71593	1960.81	13.5891	88.6166	2.88615	109.047	2.85101
1275.63	1.90262	1323.55	1.67789	1434.73	1.42105	1482.33	1.02092	1662.62	1.6382	1960.36	13.5982	88.6206	3.0852	109.051	2.73023
1276.23	1.91365	1323.83	1.6432	1434.68	1.43699	1481.9	1.09963	1662.98	1.61061	1960.08	13.6178	88.6246	2.92841	109.055	2.71524
1276.2	1.97538	1322.93	1.74919	1433.66	1.58532	1482.88	1.02894	1662.76	1.68202	1960.8	13.5466	88.6286	2.88504	109.059	2.94065
1276.59	1.92014	1324.06	1.5921	1434.21	1.52637	1483.96	0.908871	1663.58	1.65039	1960.58	13.5567	88.6326	3.2571	109.063	2.8714
1275.33	2.08316	1323.12	1.68813	1433.34	1.59777	1481.7	1.13775	1662.86	1.762	1959.41	13.6375	88.6366	2.73014	109.067	3.00076
1275.84	2.00177	1325.4	1.55345	1434.62	1.60507	1481.28	1.19206	1664.86	1.56921	1959.98	13.5025	88.6406	2.75091	109.071	2.93288
1275.4	2.1163	1324.53	1.69962	1434.24	1.66477	1482.9	1.1235	1664.59	1.58379	1958.68	13.646	88.6446	3.0482	109.075	2.86838
1276.87	2.00773	1324.36	1.73269	1433.76	1.68285	1483.25	1.1048	1662.68	1.8179	1959.51	13.5493	88.6486	3.28172	109.079	2.93295
1276.68	2.07882	1323.28	1.80285	1434.16	1.64041	1484.69	0.991198	1664.22	1.66207	1959.64	13.533	88.6526	2.92731	109.083	2.75782
1276.64	2.0545	1325.14	1.60545	1434.56	1.59505	1483.17	1.2594	1662.5	1.97695	1958.99	13.5611	88.6566	2.89586	109.087	2.88329
1277.69	1.94377	1326.08	1.54294	1434.46	1.66244	1482.05	1.20687	1663.78	1.8327	1959.73	13.388	88.6606	3.0148	109.091	2.84882
1277.18	2.03399	1328.15	1.40092	1436.63	1.53202	1483.8	1.15602	1664.64	1.75911	1959.09	13.4606	88.6646	3.22336	109.095	2.79686
1278.63	1.95015	1326.55	1.61507	1436.44	1.52345	1484.82	1.06782	1665.18	1.68009	1958.4	13.5321	88.6686	2.9199	109.099	3.02205
1277.86	2.03017	1327.99	1.43134	1435.58	1.60599	1485.4	1.02905	1664.1	1.79104	1958.49	13.5084	88.6726	2.7625	109.103	2.85696
1277.49	2.08067	1326.86	1.51676	1436.41	1.49146	1484.77	1.05535	1665.33	1.72664	1958.95	13.4484	88.6766	2.97442	109.107	2.93693
1277.98	2.05589	1326.68	1.55391	1435.72	1.61569	1484.51	1.13007	1666.57	1.6362	1958.41	13.4352	88.6806	2.81816	109.111	3.0841
1278.64	1.9699	1328.64	1.42991	1437.01	1.54257	1485.59	1.15042	1665.43	1.77073	1958.41	13.3924	88.6846	3.06239	109.115	2.95944
1278.73	2.03838	1325.94	1.79972	1436.74	1.60918	1484.14	1.32868	1665.49	1.73128	1958.4	13.386	88.6886	2.96365	109.119	3.00572
1279.22	2.02939	1327.27	1.63321	1436.6	1.60351	1483.79	1.32104	1664.33	1.92167	1957.67	13.4558	88.6926	2.71204	109.123	2.98675
1280.06	1.96142	1327.49	1.60649	1435.52	1.77134	1484.6	1.3014	1665.29	1.85954	1958.57	13.3331	88.6966	2.82137	109.127	2.87895
1277.61	2.21586	1326.91	1.64002	1437.63	1.48693	1486.38	1.03868	1665.11	1.9544	1958.01	13.3657	88.7006	2.97193	109.131	2.96365
1278.67	2.10865	1327.57	1.63894	1435.79	1.77452	1484.37	1.37287	1666.6	1.75035	1957.68	13.3327	88.7046	2.97958	109.135	2.97168
1278.98	2.13181	1329.83	1.47881	1437.79	1.6245	1485.31	1.28438	1666.61	1.75207	1957.76	13.3092	88.7086	2.82256	109.139	2.77414
1280.81	1.96687	1326.33	1.87811	1438.9	1.49548	1487.64	1.07808	1666.43	1.77517	1958.06	13.2475	88.7126	2.7056	109.143	2.95403
1279.79	2.10382	1328.98	1.57325	1438.45	1.54397	1486.48	1.1519	1666.55	1.82596	1957.48	13.3267	88.7166	3.00773	109.147	2.81298
1280.51	1.9895	1327.99	1.62349	1436.55	1.76348	1486.99	1.08821	1667.41	1.80181	1958.67	13.139	88.7206	2.82549	109.151	2.95541
1280.69	1.99651	1329.44	1.563	1437.01	1.69141	1486.53	1.2514	1668.33	1.70632	1957.47	13.1909	88.7246	3.02744	109.155	2.62777
1280.29	2.14565	1329.59	1.61986	1439.79	1.47787	1486.57	1.35505	1666.9	1.87811	1957.32	13.2234	88.7286	2.73297	109.159	2.84687
1280.34	2.19481	1328.48	1.76248	1439.23	1.60329	1487.22	1.18303	1667.11	1.86146	1957.5	13.2159	88.7326	2.68831	109.163	2.87442
1281.31	2.13485	1330.19	1.5536	1438.65	1.69992	1487.37	1.22033	1665.79	2.04919	1957.28	13.2336	88.7366	3.07706	109.167	2.81512
1281.71	2.04697	1331.02	1.45678	1440.13	1.56741	1486.73	1.26138	1667.95	1.84963	1957.22	13.2234	88.7406	3.19718	109.171	2.77088
1280.76	2.16465	1329.74	1.59012	1439.83	1.46255	1488.95	1.06446	1669.01	1.77602	1957.59	13.0732	88.7446	3.41214	109.175	2.84792
1281.11	2.20261	1331.04	1.5377	1437.01	1.85756	1489.99	1.01764	1668.55	1.833	1958.28	12.9642	88.7486	3.47593	109.179	3.14234
1282.12	2.14249	1331.43	1.56716	1439	1.71102	1489.48	1.10242	1669.34	1.72279	1957.3	13.0658	88.7526	3.47394	109.183	3.09056
1283.09	2.00408	1329.67	1.72443	1441.18	1.5526	1488.37	1.29615	1668.5	1.82046	1956.36	13.1786	88.7566	2.99038	109.187	3.0161
1281.47	2.22218	1331.07	1.56539	1440.63	1.59389	1489.23	1.17018	1669.96	1.75577	1957.3	13.0599	88.7606	3.33784	109.191	2.78024
1282.21	2.11504	1330.65	1.62112	1440.04	1.64334	1489.41	1.12626	1667.46	2.0484	1958.03	12.8918	88.7646	3.4247	109.195	2.95521
1282.36	2.1624	1331.99	1.46608	1441.65	1.47437	1489.01	1.26857	1668.91	1.88386	1956.48	13.0357	88.7686	3.25015	109.199	2.78785
1283.49	2.11222	1334.07	1.39101	1438.94	1.84381	1488.8	1.3139	1670.17	1.75411	1956.86	12.9878	88.7726	2.90811	109.203	2.77178
1281.9	2.28873	1332.59	1.58063	1440.62	1.68683	1489.85	1.18612	1670	1.80948	1956.9	12.9839	88.7766	3.34206	109.207	3.03694
1282.83	2.18612	1332.5	1.61154	1441.49	1.68821	1489.51	1.23136	1670.23	1.83856	1956.07	13.0725	88.7806	3.15998	109.211	2.70192
1282.48	2.24316	1332.15	1.63181	1442.08	1.53826	1490.1	1.18734	1672.42	1.63617	1956.31	12.9657	88.7846	3.48631	109.215	2.86465
1283.17	2.18133	1333.34	1.4984	1440.07	1.73378	1489.37	1.37905	1669.71	1.94821	1956.76	12.874	88.7886	3.34202	109.219	2.73693
1284.88	2.08532	1332.79	1.59755	1441.79	1.58485	1492.37	1.05444	1671.26	1.79224	1956.13	12.9341	88.7926	3.41813	109.223	2.90273
1284.04	2.18799	1333.91	1.56582	1441.62	1.71178	1492.63	0.993959	1670.79	1.82461	1955.79	12.9704	88.7966	3.39778	109.227	2.8568
1283.15	2.29375	1334.12	1.53941	1443.39	1.51203	1489.93	1.33565	1671.19	1.80933	1956.62	12.8827	88.8006	3.56657	109.231	3.04539
1284.74	2.09688	1333.53	1.55665	1441.52	1.7331	1489.73	1.40826	1671.54	1.84794	1956.33	12.8318	88.8046	3.40318	109.235	2.83342
1284.22	2.15879	1332.6	1.755	1441.57	1.70508	1490.35	1.41185	1673.27	1.67633	1956.3	12.7885	88.8086	3.37604	109.239	3.08234
1284.74	2.22587	1334.1	1.51476	1442.97	1.55094	1492.26	1.17111	1670.55	1.97389	1954.98	12.9088	88.8126	3.43781	109.243	2.92302
1285.11	2.18354	1333.19	1.72743	1441.47	1.73266	1492.23	1.23034	1671.48	1.89705	1955.77	12.8311	88.8166	3.23103	109.247	3.04692
1285.29	2.18455	1334.15	1.68272	1443.67	1.62717	1491.78	1.24567	1672.91	1.7704	1956.3	12.7657	88.8206	3.28563	109.251	2.96405
1283.74	2.34627	1335.03	1.56575	1444.53	1.56728	1490.57	1.36596	1671.78	1.98904	1956.38	12.7229	88.8246	2.76264	109.255	2.8561
1284.74	2.2536	1334.92	1.56043	1444.2	1.60861	1492.11	1.31451	1673.26	1.84978	1954.87	12.8249	88.8286	2.79535	109.259	2.82452
1285.68	2.21502	1333.29	1.7653	1443.86	1.60954	1490.91	1.49719	1672.6	1.92745	1955.83	12.6894	88.8326	2.86567	109.263	3.13106
1286.4	2.17897	1333.12	1.81716	1442.54	1.77237	1492.5	1.31119	1672.53	1.92143	1955.02	12.7786	88.8366	2.66157	109.267	2.92279
1284.97	2.34127	1336.45	1.56172	1444.09	1.71675	1493.1	1.20468	1673.06	1.88669	1954.82	12.7953	88.8406	3.057	109.271	2.68839
1285.75	2.26843	1335.49	1.65016	1443.86	1.74834	1491.71	1.43096	1672.9	2.00315	1954.83	12.7989	88.8446	2.94298	109.275	2.9744
1285.68	2.27621	1335.28	1.69189	1444.3	1.73887	1491.77	1.43269	1673.31	1.97004	1953.32	12.8469	88.8486	2.85457	109.279	2.91416
1286.74	2.23763	1335.58	1.62404	1443.26	1.78775	1494.83	1.18051	1673.19	1.97137	1954.71	12.6741	88.8526	2.84149	109.283	3.01415
1287.06	2.23602	1336.02	1.57256	1442.13	1.95926	1494.32	1.26212	1674.61	1.81583	1953.77	12.748	88.8566	2.70922	109.287	2.90418
1287.19	2.21521	1335.69	1.71037	1443.74	1.79653	1495.6	1.13157	1672.65	2.0304	1953.6	12.7606	88.8606	2.6347	109.291	2.77693
1287.46	2.1791	1337.18	1.60333	1444.35	1.88913	1493.64	1.31349	1674.91	1.89786	1953.76	12.7536	88.8646	2.92449	109.295	3.03239
1286.67	2.2736	1336.39	1.68048	1446.61	1.57703	1496.77	0.975809	1675.15	1.89221	1954.5	12.6028	88.8686	3.48576	109.299	2.97033
1288.27	2.15694	1336.11	1.75443	1444.75	1.81738	1497.08	1.08758	1672.9	2.13261	1953.9	12.6029	88.8726	3.4163	109.303	3.10774
1287.7	2.30396	1336.52	1.62218	1445.08	1.70347	1493.81	1.41988	1674.26	1.99289	1954.14	12.5991	88.8766	3.29032	109.307	2.97466
1287.22	2.36006	1334.95	1.8719	1445.14	1.75216	1495.18	1.25749	1674.58	1.95851	1953.89	12.5887	88.8806	3.26816	109.311	2.78797
1288.21	2.24226	1337.53	1.66967	1444.79	1.86171	1496.02	1.18514	1674.91	2.01509	1954.93	12.4781	88.8846	3.42953	109.315	2.8595
1285.55	2.5599	1336.26	1.81926	1445.86	1.81402	1496.09	1.21616	1676.82	1.82833	1954.79	12.453	88.8886	3.23858	109.319	3.03582
1289.13	2.18835	1337.21	1.69735	1446.97	1.65734	1496.82	1.17401	1675.05	2.03792	1953.33	12.5449	88.8926	3.30637	109.323	3.04658
1288.99	2.28263	1338.23	1.5902	1447.5	1.59644	1496.44	1.27982	1674.7	2.06487	1954.6	12.375	88.8966	3.0799	109.327	2.95153
1289.39	2.24916	1337.33	1.72501	1446.09	1.78951	1496.89	1.2066	1674.7	2.07132	1954.57	12.3731	88.9006	3.36439	109.331	2.98874
1288.16	2.39882	1338.76	1.60618	1445.74	1.8217	1497.44	1.28081	1675.25	2.08766	1953.19	12.5376	88.9046	3.51398	109.335	2.85477
1289.18	2.29361	1337.27	1.86703	1447	1.75574	1495.89	1.40866	1678.08	1.81732	1953.61	12.482	88.9086	3.37776	109.339	2.94867
1289.13	2.31031	1338.5	1.78542	1446.47	1.8658	1496.64	1.34833	1677.32	1.94495	1953.81	12.3719	88.9126	3.25539	109.343	2.73032
1290.69	2.22562	1337.81	1.75153	1446.24	1.8971	1497.27	1.31618	1675.72	2.02218	1953.81	12.3466	88.9166	3.38433	109.347	2.77982
1290.44	2.2943	1337.74	1.77103	1447.54	1.76258	1499.66	1.08953	1675.95	2.03386	1952.48	12.4883	88.9206	3.43605	109.351	3.05635
1290.24	2.3108	1339.34	1.63937	1447.71	1.70742	1498.84	1.13111	1676.3	2.12299	1952	12.5183	88.9246	3.34455	109.355	2.78879
1290.3	2.29021	1338.17	1.83264	1448.06	1.69364	1497.39	1.32701	1676.83	2.11719	1952.48	12.478	88.9286	3.49321	109.359	3.10742
1288.93	2.48412	1338.54	1.85831	1448.78	1.7431	1499.87	1.07942	1677.23	2.07546	1952.51	12.3685	88.9326	3.42806	109.363	3.35901
1289.95	2.43113	1339.64	1.67523	1448.17	1.8882	1498.32	1.31455	1677.21	2.09032	1953.54	12.2246	88.9366	3.4965	109.367	3.15653
1291.04	2.3367	1339.54	1.68961	1448.99	1.75571	1497.46	1.43672	1678.14	2.00657	1953.24	12.2564	88.9406	3.39124	109.371	3.37142
1290.27	2.43613	1337.54	1.93111	1448.01	1.84759	1500.33	1.08241	1678.73	2.0056	1952.51	12.3362	88.9446	3.37247	109.375	3.09021
1291.6	2.28582	1341.27	1.61963	1447.69	1.86292	1497.57	1.44692	1678.88	2.02092	1953.53	12.2161	88.9486	3.34939	109.379	3.3329
1290.41	2.45261	1341.09	1.68532	1448.99	1.82874	1498.79	1.3593	1679.91	1.88596	1951.77	12.3625	88.9526	3.48478	109.383	3.10812
1291.56	2.37966	1340.95	1.66624	1450.25	1.73679	1500.51	1.20124	1678.51	2.06154	1953.2	12.1487	88.9566	3.1922	109.387	3.15163
1292.23	2.34553	1341.27	1.62121	1450.25	1.73198	1499.16	1.40733	1678.75	2.05318	1951.8	12.2905	88.9606	3.24392	109.391	3.33079
1291.9	2.37303	1340.21	1.75859	1449.52	1.80111	1498.82	1.42924	1680.02	2.00668	1953.53	12.0831	88.9646	3.16399	109.395	2.84145
1291.27	2.4767	1339.95	1.82589	1447.99	1.97564	1499.48	1.32804	1679.84	2.04539	1952.14	12.2565	88.9686	3.20872	109.399	3.09613
1291.71	2.4046	1341.94	1.7041	1450.09	1.75618	1498.6	1.48727	1678.89	2.13056	1952.49	12.1658	88.9726	3.14844	109.403	3.22463
1291.96	2.46279	1341.42	1.83924	1451.48	1.69133	1499.71	1.43523	1679.11	2.1236	1952.46	12.0906	88.9766	3.31899	109.407	2.97083
1291.23	2.61107	1341.16	1.80897	1451.37	1.7374	1500.95	1.29527	1678.87	2.14427	1952.63	12.0487	88.9806	3.48761	109.411	2.71614
1293.02	2.41766	1342.08	1.69612	1451.3	1.73419	1501.9	1.20698	1679.05	2.26428	1952.31	12.0773	88.9846	3.23623	109.415	2.9563
1293.43	2.34124	1340.8	1.83046	1451.77	1.65593	1500.8	1.36699	1679.91	2.18454	1951.91	12.1289	88.9886	3.16475	109.419	2.75808
1292.18	2.47348	1340.06	2.04832	1450.47	1.79673	1501.4	1.24144	1681.05	2.0519	1952.41	12.0406	88.9926	3.31528	109.423	2.79931
1292.33	2.52697	1343.32	1.74232	1451.33	1.79683	1500.99	1.41669	1681.38	2.00028	1950.65	12.1663	88.9966	3.2796	109.427	3.02927
1292.43	2.57994	1342.71	1.74903	1451.62	1.82446	1503.24	1.19105	1680.96	2.05101	1951.58	12.0389	89.0006	3.07278	109.431	3.06453
1293.39	2.46841	1341.14	1.93473	1450.95	1.903	1502.05	1.32282	1681.34	2.10913	1951.2	12.083	89.0046	3.15253	109.435	2.85672
1293.86	2.44115	1341.63	1.89598	1452.78	1.6786	1500.96	1.47614	1683.08	1.93043	1951.93	12.0075	89.0086	3.2804	109.439	2.8241
1293.75	2.44539	1342.9	1.74705	1449.59	2.02383	1500.52	1.52696	1682.45	2.02616	1950.94	12.0915	89.0126	2.89494	109.443	2.87554
1295.36	2.29809	1342.92	1.90557	1450.6	1.92087	1501.99	1.35998	1682.42	2.06473	1950.93	11.9799	89.0166	3.15222	109.447	2.90779
1293.83	2.57311	1344.26	1.7522	1454.31	1.65155	1505.22	1.17648	1683.17	1.96666	1950.73	11.9552	89.0206	2.87255	109.451	2.89158
1294.28	2.54157	1344.08	1.78031	1452.24	1.96306	1503.9	1.25167	1682.02	2.11483	1951.96	11.8099	89.0246	2.81149	109.455	3.04948
1292.84	2.65098	1343.85	1.75726	1453.41	1.78907	1504.13	1.22433	1682.59	2.16971	1951.95	11.8036	89.0286	2.91026	109.459	3.03898
1294.55	2.47391	1343.9	1.79775	1452.86	1.77704	1503.69	1.25679	1682.45	2.16408	1951.32	11.8942	89.0326	2.73396	109.463	3.00049
1293.67	2.66583	1343.06	1.9255	1451.76	1.93738	1504.64	1.21582	1682.21	2.19891	1950.52	11.9174	89.0366	3.03767	109.467	2.75306
1296.38	2.39389	1344.63	1.83703	1453.58	1.76279	1502.89	1.53122	1682.49	2.14138	1950.6	11.8531	89.0406	2.78501	109.471	2.77438
1295.83	2.5129	1345.02	1.7792	1453.21	1.89003	1503.42	1.4236	1683.16	2.11772	1950.73	11.8154	89.0446	3.34177	109.475	2.86261
1294.88	2.59039	1344.04	1.87438	1453.83	1.82594	1504.03	1.34399	1683.68	2.13051	1950.92	11.8132	89.0486	3.28485	109.479	3.17433
1294.25	2.69138	1344.67	1.83391	1453.17	1.91543	1504.9	1.2529	1682.81	2.24496	1950.24	11.8723	89.0526	3.32195	109.483	2.95056
1296.6	2.40631	1345.05	1.76436	1452.74	1.95513	1504.57	1.29783	1684.22	2.10966	1950.5	11.8005	89.0566	3.64376	109.487	3.03798
1297.32	2.42853	1345.3	1.84247	1452.2	2.01323	1506.17	1.22066	1683.36	2.17884	1950.2	11.7661	89.0606	3.27833	109.491	3.10219
1296.6	2.52066	1346.32	1.77453	1454.53	1.82875	1504.97	1.39171	1683.13	2.23536	1949.21	11.8525	89.0646	3.23546	109.495	2.92485
1296.34	2.54415	1344.4	1.97301	1455.36	1.82143	1503.61	1.56214	1684.1	2.21722	1948.7	11.923	89.0686	3.20972	109.499	3.05987
1296.97	2.46875	1344.41	1.96064	1454.82	1.89111	1504.52	1.44439	1684.43	2.22868	1948.34	11.9552	89.0726	3.02439	109.503	2.92234
1296	2.6011	1345.45	1.86217	1455.72	1.73462	1505.18	1.35078	1684.8	2.17211	1949.79	11.7711	89.0766	3.27584	109.507	2.83044
1295.38	2.77319	1346.91	1.76552	1455.8	1.74867	1506.95	1.25476	1684.31	2.22168	1948.66	11.7901	89.0806	3.26075	109.511	2.99718
1297.42	2.60189	1345.37	2.03139	1454.52	1.88108	1505.56	1.50825	1684.69	2.19374	1949.05	11.7436	89.0846	3.21221	109.515	3.02983
1297.73	2.54922	1345.92	1.92851	1455.24	1.88952	1507.16	1.3087	1685.67	2.16077	1949.13	11.7308	89.0886	3.16657	109.519	2.86797
1297.02	2.62512	1347.57	1.75433	1455.78	1.92964	1506.32	1.4388	1686.7	2.05861	1949.07	11.724	89.0926	3.30348	109.523	2.75285
1296	2.76902	1346.31	1.88338	1457.4	1.67695	1506.29	1.47901	1686.5	2.08757	1948.52	11.7681	89.0966	3.28639	109.527	2.79942
1299.42	2.45287	1347.3	1.78647	1456.01	1.82761	1506.98	1.41643	1684.6	2.31292	1948.87	11.6524	89.1006	3.41994	109.531	2.97179
1298.56	2.5897	1348.15	1.81143	1454.85	2.07274	1508.05	1.32193	1685.34	2.24039	1947.61	11.7687	89.1046	3.17373	109.535	2.67876
1297.71	2.68566	1348.04	1.85448	1454.54	2.07738	1507.73	1.36746	1685.35	2.32776	1948.75	11.6299	89.1086	3.28017	109.539	3.03858
1297.42	2.72581	1348.61	1.78705	1456.08	1.99352	1508.11	1.29133	1688.2	2.07295	1947.68	11.7693	89.1126	3.29563	109.543	2.83686
1299.06	2.55005	1348.59	1.7334	1455.52	2.04379	1507.97	1.3051	1686.67	2.22632	1948.44	11.7853	89.1166	3.3262	109.547	2.57925
1299.79	2.52851	1346.99	1.95444	1454.7	2.12429	1506.45	1.54672	1684.79	2.45236	1949.27	11.4897	89.1206	3.09701	109.551	2.69455
1299.71	2.59918	1348.08	1.88826	1456.64	1.90492	1507.51	1.54994	1686.49	2.25048	1947.93	11.5474	89.1246	3.04625	109.555	3.22256
1299.78	2.58263	1348.28	1.96858	1456.55	1.95196	1509.01	1.35298	1687.75	2.18084	1947.26	11.6542	89.1286	2.66643	109.559	2.96856
1299.85	2.57958	1349.09	1.89099	1455.53	2.15994	1508.45	1.38308	1687.59	2.23176	1947	11.716	89.1326	2.86739	109.563	3.01299
1299.01	2.68941	1349.25	1.81647	1457.58	1.95818	1508.17	1.43855	1688.48	2.16111	1947.67	11.5554	89.1366	2.88419	109.567	2.89816
1299.06	2.721	1348.07	1.94751	1457.1	2.06337	1509.01	1.3533	1688.57	2.12813	1947.3	11.5228	89.1406	2.9055	109.571	3.00494
1300.07	2.67174	1348.56	1.92013	1457.52	1.96379	1510.19	1.33311	1688.67	2.14122	1947.67	11.4784	89.1446	2.98164	109.575	2.71796
1300.88	2.60233	1348.92	2.02092	1457.91	1.97103	1510.49	1.3104	1688.64	2.17812	1948.06	11.4343	89.1486	2.97384	109.579	3.00009
1298.81	2.85089	1350.17	1.9473	1458.1	1.91628	1508.54	1.53041	1688	2.39331	1948.24	11.4146	89.1526	3.13877	109.583	3.11697
1301.35	2.54776	1350.17	1.9149	1459.13	1.88859	1510.23	1.33468	1688.21	2.33027	1947.22	11.4773	89.1566	3.05878	109.587	3.02613
1300.63	2.67789	1349.76	1.91033	1459	1.95754	1509.79	1.43388	1688.75	2.25872	1947.07	11.4295	89.1606	2.81316	109.591	2.78214
1300.59	2.73279	1348.69	2.06487	1459.41	1.89384	1511.19	1.31678	1689.45	2.24536	1946.7	11.4578	89.1646	2.84203	109.595	2.84678
1301.31	2.69684	1351.26	1.85039	1458.74	1.99912	1509.94	1.54607	1690.11	2.16937	1946.95	11.4084	89.1686	2.94141	109.599	2.91828
1300.69	2.74786	1351.31	1.91202	1460.76	1.74367	1509.4	1.57638	1688.79	2.39953	1947.82	11.3097	89.1726	2.94537	109.603	2.92987
1301.5	2.6627	1351.85	1.82103	1459.75	1.89886	1510.16	1.47808	1688.56	2.44854	1946.79	11.418	89.1766	2.86338	109.607	3.13594
1300.27	2.83513	1351	1.92674	1459.15	2.07635	1510.38	1.48721	1689.03	2.39379	1947.45	11.2461	89.1806	2.66182	109.611	2.99227
1302.82	2.62415	1349.59	2.06914	1460.16	1.96648	1512.57	1.28671	1689.98	2.26668	1945.91	11.363	89.1846	2.63414	109.615	3.01088
1302.79	2.65509	1350.93	1.93862	1459.78	2.01252	1512.38	1.38395	1690.17	2.26692	1946.77	11.2682	89.1886	2.63759	109.619	2.91507
1302.2	2.71502	1350.34	2.10073	1461.39	1.7607	1510.84	1.55288	1689.9	2.39996	1946.01	11.3646	89.1926	3.0128	109.623	2.92822
1302.65	2.6666	1352.94	1.85321	1459.5	2.03279	1512.57	1.36761	1691.89	2.16644	1946.68	11.2822	89.1966	2.93938	109.627	2.96757
1301.96	2.7381	1351.25	2.06888	1460.39	1.98896	1510.35	1.63281	1690.24	2.37931	1946.23	11.2559	89.2006	2.9749	109.631	2.92643
1303.06	2.74084	1352.13	1.91862	1461.92	1.88995	1513.31	1.33269	1689.43	2.4655	1946.29	11.2044	89.2046	2.86042	109.635	2.93885
1303.33	2.7195	1353.53	1.76688	1460.47	2.07709	1512.93	1.44593	1694.01	1.97689	1946.59	11.1522	89.2086	2.85638	109.639	2.91761
1300.54	3.04187	1352.62	1.95125	1461.56	1.89223	1514.31	1.31365	1692.61	2.22323	1946.36	11.1607	89.2126	2.76656	109.643	3.1094
1301.92	2.88164	1352.26	2.02717	1461.5	1.89754	1513.36	1.28931	1693.61	2.10694	1945.85	11.2477	89.2166	2.95478	109.647	2.97388
1302.82	2.79654	1353.64	1.86682	1460.99	1.9543	1513.48	1.36829	1692.91	2.18277	1945.38	11.2506	89.2206	3.01435	109.651	3.12996
1305.38	2.5765	1352.73	1.97227	1460.72	2.10871	1513.97	1.3871	1694.82	1.98509	1947.08	10.9714	89.2246	2.74236	109.655	2.89463
1302.89	2.91834	1352.67	1.99686	1463.53	1.84955	1512.93	1.63484	1693.94	2.0881	1945.83	11.0768	89.2286	2.63162	109.659	2.95317
1303.72	2.84118	1352.8	2.01684	1461.68	2.05644	1514.04	1.44174	1694.04	2.15486	1945.43	11.1359	89.2326	2.62769	109.663	2.63517
1303.92	2.78372	1353.38	2.05286	1460.81	2.12461	1513.3	1.53135	1692.85	2.33481	1944.02	11.3286	89.2366	3.04104	109.667	2.85391
1303.66	2.83461	1354.93	1.89227	1461.71	2.03073	1514.16	1.44079	1693.74	2.24721	1944.96	11.1648	89.2406	3.32741	109.671	2.8525
1303.33	2.92562	1353.71	2.00628	1462.34	2.00911	1513.7	1.54959	1694.54	2.20597	1944.47	11.1566	89.2446	2.74376	109.675	2.99607
1304.33	2.88922	1354.72	1.87731	1462.12	2.10575	1514.65	1.51111	1694.99	2.08553	1944.8	11.0839	89.2486	2.89772	109.679	2.81021
1303.56	2.99427	1354.2	1.9495	1463.89	1.95994	1515.3	1.45168	1695.3	2.11836	1945.28	11.0248	89.2526	3.09262	109.683	2.95163
1305.29	2.79168	1355	1.98614	1461.36	2.20248	1516.05	1.35114	1693.4	2.39113	1945.16	11.0283	89.2566	3.13744	109.687	3.16671
1304.8	2.85432	1355.98	1.86099	1462.89	2.00009	1515.72	1.39694	1694.13	2.32023	1944.74	11.0884	89.2606	2.91584	109.691	2.96326
1304.66	2.90545	1355.44	1.95338	1462.93	2.03093	1514.64	1.59055	1692.92	2.49772	1945.18	10.9232	89.2646	3.12165	109.695	2.91811
1305.4	2.89797	1355.73	1.91356	1462.89	2.12551	1515.67	1.54891	1694.06	2.3528	1944.5	10.9889	89.2686	3.10862	109.699	3.00161
1305	2.96374	1355.22	1.96265	1465.92	1.80976	1516.43	1.47883	1692.69	2.54012	1944.68	10.9685	89.2726	2.83759	109.703	2.96123
1306.53	2.79889	1356.24	1.88191	1462.96	2.13439	1517.08	1.4244	1694.21	2.46801	1944.39	10.9908	89.2766	2.79216	109.707	2.77519
1305.98	2.84431	1357.74	1.81622	1462.48	2.14535	1518.17	1.30578	1694.86	2.40075	1943.41	11.1101	89.2806	2.74395	109.711	2.81938
1305.49	2.93977	1356.56	1.97011	1462.67	2.18877	1516.78	1.4994	1696.19	2.23326	1944	10.94	89.2846	2.99746	109.715	2.59412
1306.24	2.92942	1355.68	2.0931	1463.99	2.0132	1516.15	1.6795	1693.6	2.53443	1944.14	10.8818	89.2886	2.97169	109.719	2.81872
1306.61	2.92822	1355.57	2.04867	1463.71	2.16865	1517.07	1.54299	1694.69	2.40771	1944.38	10.8592	89.2926	2.77525	109.723	3.01707
1306.84	2.87059	1356.81	1.90682	1464.82	2.06607	1517.71	1.46942	1695.89	2.3772	1943.76	10.9147	89.2966	3.09865	109.727	3.74318
1306.32	2.94208	1354.76	2.26157	1465.17	2.008	1517.3	1.55954	1695.25	2.45995	1943.25	10.9721	89.3006	3.18248	109.731	3.51351
1306.03	3.00013	1357.78	1.96811	1465.21	2.03219	1517.32	1.55104	1696.3	2.34889	1943.69	10.8677	89.3046	2.81196	109.735	3.22176
1308.03	2.86048	1356.46	2.11918	1464.86	2.04649	1518.5	1.46476	1695.75	2.42958	1944.09	10.7552	89.3086	3.1171	109.739	3.27893
1307.39	2.97738	1356.53	2.09371	1464.59	2.13296	1518.94	1.4512	1697.56	2.19709	1943.12	10.843	89.3126	3.13317	109.743	3.34556
1306.9	3.01183	1356.98	2.0038	1465.27	2.20251	1518.54	1.49193	1694.37	2.6595	1943.24	10.8572	89.3166	2.78874	109.747	3.26994
1306.68	3.03225	1356.49	2.13589	1464.48	2.28693	1517.55	1.63314	1696.56	2.45836	1943.39	10.8695	89.3206	3.09895	109.751	3.52534
1306.72	3.05613	1358.86	1.98136	1467	1.97416	1521.46	1.15402	1696.55	2.47382	1942.95	10.8344	89.3246	2.69714	109.755	3.24757
1308.22	2.98353	1357.99	2.07971	1464.78	2.24295	1519.93	1.40324	1697.6	2.37797	1942.96	10.7602	89.3286	2.9253	109.759	3.37612
1309.04	2.92993	1359.05	1.92855	1467.17	1.99938	1518.66	1.60906	1695.93	2.53346	1942.23	10.8294	89.3326	2.87215	109.763	3.27976
1307.54	3.07342	1359.18	1.92145	1466.78	2.17172	1518.58	1.6356	1698.55	2.31076	1944.23	10.5931	89.3366	3.26414	109.767	3.35202
1308.81	2.936	1358.69	2.02629	1467.62	2.07859	1519.02	1.62651	1697.42	2.51855	1943.01	10.7282	89.3406	3.07703	109.771	3.38529
1306.93	3.15018	1358	2.15642	1467.21	2.09266	1517.98	1.73501	1699.44	2.27254	1943.01	10.7151	89.3446	3.17091	109.775	3.38724
1308.29	3.06889	1358.56	2.14448	1467.24	2.0655	1518.89	1.64948	1698.73	2.37897	1942.81	10.6251	89.3486	3.2695	109.779	3.36629
1308.19	3.13585	1359.87	1.99762	1467.42	2.06686	1518.67	1.82011	1698.48	2.4139	1941.69	10.7708	89.3526	3.4403	109.783	3.31568
1309.55	2.96577	1359.78	2.01052	1468.63	2.00163	1519.18	1.73478	1696.87	2.68609	1941.39	10.7786	89.3566	3.14636	109.787	3.56167
1309.37	3.00065	1357.91	2.19068	1467.99	2.1807	1518.29	1.81915	1698.16	2.54689	1941.91	10.727	89.3606	3.12532	109.791	3.41098
1308.69	3.07031	1358.81	2.16049	1468.11	2.181	1518.28	1.84864	1697.88	2.60386	1941.78	10.6981	89.3646	3.02495	109.795	3.50145
1310.71	2.90458	1358.22	2.33933	1467.64	2.19125	1521.19	1.4441	1698.57	2.51277	1942.19	10.5813	89.3686	3.25773	109.799	3.56043
1310.79	2.96262	1360.03	2.11792	1467.94	2.15286	1520.02	1.72183	1697.92	2.61728	1942.12	10.5443	89.3726	3.09386	109.803	3.3404
1308.54	3.24433	1359.59	2.14458	1467.55	2.18843	1519.53	1.81968	1698.01	2.65784	1942.2	10.5288	89.3766	3.0779	109.807	3.21961
1309.52	3.11319	1359.07	2.22099	1469.03	2.11205	1520.53	1.69484	1698.39	2.68992	1941.55	10.5966	89.3806	3.31161	109.811	3.23243
1310.06	3.05427	1360.28	2.13019	1468.56	2.22948	1522.95	1.36117	1698.92	2.61662	1941.27	10.6259	89.3846	3.32265	109.815	3.23807
1311.13	2.98855	1360.77	2.14003	1469.45	2.12327	1520.44	1.71423	1699.8	2.53326	1942.54	10.4113	89.3886	3.30515	109.819	3.15778
1310.59	3.12913	1361.28	2.09645	1470.36	1.9971	1524.49	1.32968	1699.5	2.55323	1940.79	10.5513	89.3926	3.10464	109.823	3.40852
1310.6	3.13005	1360.93	2.15916	1470.75	1.974	1522.81	1.54351	1700.63	2.44301	1941.73	10.4267	89.3966	3.22993	109.827	3.12913
1310.43	3.15185	1361.68	2.10667	1469.87	2.10153	1522.62	1.60638	1699.53	2.69689	1941.15	10.4805	89.4006	3.46621	109.831	3.38848
1310.64	3.13412	1361.29	2.11441	1470.55	2.12076	1522.79	1.57178	1701.46	2.47707	1941.87	10.4193	89.4046	3.13818	109.835	3.27864
1309.9	3.24797	1362.15	2.03591	1469.98	2.20563	1523.15	1.51425	1699.17	2.74051	1941.04	10.4538	89.4086	3.45726	109.839	3.14476
1312.9	3.02344	1361.95	2.14963	1470.43	2.16656	1523.57	1.52607	1700.45	2.58447	1941.1	10.3941	89.4126	3.31579	109.843	3.25034
1312.09	3.1352	1361.03	2.27753	1469.63	2.20211	1523.14	1.62932	1701.37	2.47836	1940.57	10.4531	89.4166	3.27865	109.847	3.37986
1312.21	3.09875	1362.58	2.04828	1470.46	2.14329	1523.82	1.57096	1700.08	2.73235	1941.51	10.3064	89.4206	3.24675	109.851	3.32253
1311.94	3.16816	1362.14	2.11033	1471.56	2.13374	1525.05	1.40066	1701.25	2.64317	1940.43	10.4466	89.4246	3.40431	109.855	3.15189
1312.9	3.05829	1361.93	2.13542	1471.19	2.26286	1524.01	1.51425	1700.89	2.67004	1941.78	10.2545	89.4286	2.94963	109.859	3.40321
1312.49	3.17738	1363.04	2.10335	1470.52	2.24028	1524.34	1.62329	1701.54	2.6037	1940.72	10.2923	89.4326	3.47847	109.863	3.46108
1311.83	3.28959	1362.73	2.20964	1471.35	2.17783	1525.02	1.5801	1703.77	2.33156	1940.52	10.3059	89.4366	3.38878	109.867	3.12097
1311.25	3.36965	1362.85	2.2239	1470.85	2.18615	1524.78	1.65351	1705.1	2.23208	1941.38	10.2166	89.4406	3.27906	109.871	3.39679
1313.7	3.0886	1365.12	1.93242	1473.29	1.99891	1525.04	1.61189	1704.47	2.39303	1940.31	10.3136	89.4446	3.21603	109.875	3.36335
1313.09	3.15455	1364.76	1.95881	1471.99	2.19884	1524.69	1.66677	1703.39	2.49101	1939.97	10.344	89.4486	3.29561	109.879	3.32179
1313.05	3.23295	1361.92	2.31886	1470.69	2.41601	1525.22	1.5831	1704.84	2.3331	1940.3	10.2179	89.4526	3.13426	109.883	2.99652
1311.94	3.41444	1363.95	2.17291	1472.73	2.12293	1526.07	1.56401	1704.05	2.44635	1940.21	10.191	89.4566	3.38409	109.887	3.32726
1312.54	3.33794	1363.52	2.26555	1471.46	2.28774	1526.52	1.56431	1702.62	2.66338	1940.23	10.1853	89.4606	3.29436	109.891	3.13217
1313.04	3.27103	1364.46	2.1215	1472.39	2.18576	1525.53	1.68278	1702.41	2.75162	1940.15	10.2044	89.4646	3.19603	109.895	3.3304
1313.3	3.26814	1363.31	2.26485	1473.82	2.09181	1525.46	1.7177	1703.2	2.66671	1939.79	10.2454	89.4686	3.3454	109.899	3.71426
1313.58	3.31706	1364.83	2.09054	1473	2.27269	1526.1	1.63454	1702.98	2.70483	1940.38	10.0724	89.4726	3.12201	109.903	3.44697
1313.61	3.34836	1362.76	2.28787	1473.4	2.20243	1527.64	1.51648	1703.21	2.71242	1940.73	9.99208	89.4766	3.11366	109.907	3.22981
1312.55	3.48045	1363.72	2.2151	1471.12	2.46927	1528.07	1.53933	1704.29	2.54655	1940.24	10.0642	89.4806	3.15327	109.911	3.23388
1314.06	3.32599	1364	2.25739	1471.32	2.43235	1527.95	1.54238	1704.55	2.65421	1940.5	10.007	89.4846	3.23948	109.915	3.2548
1315.06	3.198	1365.04	2.20654	1471.83	2.44849	1527.03	1.67359	1702.45	2.82192	1939.19	10.1668	89.4886	3.12059	109.919	3.1682
1314.53	3.29072	1365.69	2.09171	1474.93	2.15065	1527.05	1.66581	1703.44	2.70832	1939.31	10.0862	89.4926	3.01735	109.923	3.36119
1315.73	3.23961	1364.98	2.17759	1473.64	2.34993	1526.79	1.7614	1703.93	2.703	1939.21	10.0501	89.4966	3.04367	109.927	3.52437
1315.18	3.32514	1365.84	2.10243	1474.62	2.21713	1529.16	1.53752	1704.31	2.78927	1938.72	10.086	89.5006	2.96782	109.931	3.47683
1315.22	3.30543	1364.1	2.33998	1474.24	2.26056	1528.18	1.66917	1704.19	2.84207	1939.42	9.99934	89.5046	3.21221	109.935	3.31638
1315.66	3.28258	1365.43	2.28911	1475.33	2.12668	1530.7	1.35918	1704.83	2.77263	1939.63	9.95722	89.5086	2.87269	109.939	3.15914
1315.11	3.37239	1365.95	2.25217	1474.58	2.25054	1528.65	1.59446	1703.39	2.9582	1938.98	10.0218	89.5126	2.8527	109.943	3.35182
1315.04	3.44997	1365.62	2.26588	1475.6	2.26513	1529.38	1.5597	1705.29	2.79844	1939.16	9.90088	89.5166	2.93847	109.947	3.29552
1316.71	3.25772	1365.45	2.26869	1474.76	2.34546	1532.09	1.27541	1707.59	2.57715	1938.43	10.0015	89.5206	3.041	109.951	3.44726
1315.92	3.37732	1366.66	2.19783	1474.14	2.4137	1529.08	1.66371	1708.83	2.44319	1939.63	9.91864	89.5246	2.92123	109.955	3.26758
1316.18	3.34142	1365.68	2.35737	1475.26	2.25173	1527.61	1.87811	1707.31	2.6308	1939.51	9.82438	89.5286	2.73118	109.959	3.32137
1315.25	3.52122	1366.53	2.3078	1474.78	2.36315	1529.08	1.68735	1707.95	2.54413	1939.87	9.69408	89.5326	2.90946	109.963	3.22443
1317.17	3.36798	1368.31	2.15304	1475.66	2.34206	1529.5	1.65065	1708.61	2.55943	1938.11	9.86966	89.5366	3.01183	109.967	3.324
1316.73	3.40814	1366.49	2.31352	1477.23	2.18463	1532.21	1.43525	1709.9	2.43231	1937.6	9.90739	89.5406	2.98568	109.971	3.0183
1315.33	3.56468	1366.18	2.34463	1476.41	2.25967	1530.74	1.6267	1709.45	2.52658	1937.63	9.89595	89.5446	3.00913	109.975	3.28636
1316.34	3.48718	1367.37	2.32938	1477.28	2.16351	1527.79	2.0009	1710.05	2.4411	1937.57	9.88512	89.5486	2.90204	109.979	3.22392
1316.72	3.45844	1367.76	2.35245	1476.64	2.25741	1530.04	1.73834	1709.7	2.50554	1938.48	9.71855	89.5526	2.84187	109.983	3.30243
1317.38	3.44929	1369.68	2.09521	1475.4	2.49155	1529.93	1.73018	1709.07	2.60849	1938.19	9.70165	89.5566	2.97982	109.987	3.21742
1317.85	3.38896	1367.92	2.25808	1477.42	2.32149	1532.84	1.45678	1709.99	2.56906	1937.66	9.74936	89.5606	2.72418	109.991	3.15979
1315.81	3.66174	1366.56	2.44613	1476.92	2.34966	1530.11	1.8495	1710.56	2.52348	1938.78	9.63161	89.5646	3.03618	109.995	2.96751
1317.07	3.51461	1368.12	2.27434	1477.27	2.32442	1531.86	1.6472	1709.76	2.61318	1938.02	9.69407	89.5686	2.88566	109.999	2.74556
1318.06	3.41895	1370.06	2.15165	1476.68	2.3844	1530.71	1.77257	1710.53	2.50126	1937.08	9.71151	89.5726	2.69406	110.003	3.16369
1316.8	3.64582	1369.56	2.23542	1476.12	2.47151	1531.34	1.7016	1709.62	2.68563	1936.95	9.71232	89.5766	3.02275	110.007	3.34035
1318.44	3.51188	1368.21	2.41015	1477.19	2.41073	1531.48	1.76358	1710.94	2.59947	1936.93	9.69178	89.5806	2.83946	110.011	3.71037
1317.98	3.53263	1368.97	2.3056	1478.3	2.35052	1531.4	1.84101	1707.76	2.97679	1937.24	9.66797	89.5846	2.95877	110.015	3.33735
1317.67	3.55731	1369.29	2.29455	1477.04	2.48169	1532.66	1.64814	1708.58	2.89423	1937.14	9.70022	89.5886	3.08164	110.019	3.36054
1318	3.5855	1370.48	2.20509	1476.02	2.5854	1533.26	1.57846	1708.81	2.88496	1937.86	9.51038	89.5926	3.01067	110.023	3.25048
1317.66	3.69559	1370.49	2.2901	1477.3	2.43327	1533.51	1.57385	1708.91	2.87403	1936.43	9.63982	89.5966	2.99758	110.027	3.35895
1319.82	3.49279	1370.44	2.29017	1477.28	2.46711	1535.71	1.32948	1708.73	2.99142	1936.03	9.67221	89.6006	2.68907	110.031	2.92498
1319.77	3.49466	1370.72	2.25692	1479.22	2.33138	1534.37	1.64153	1710.56	2.80034	1936.15	9.66921	89.6046	2.56519	110.035	2.86456
1320.71	3.38098	1369.4	2.39315	1479.82	2.30821	1533.54	1.77744	1709.08	2.947	1936.34	9.63887	89.6086	3.13757	110.039	3.05075
1320	3.50985	1370.79	2.25591	1480.46	2.18889	1533.96	1.72392	1709.3	2.95639	1936.9	9.52943	89.6126	2.67392	110.043	2.8392
1319.89	3.58491	1371.2	2.31866	1478.2	2.49284	1532.99	1.81819	1710.19	2.83108	1935.45	9.61918	89.6166	2.97068	110.047	2.89284
1320.68	3.49342	1371.06	2.35335	1478.52	2.48329	1534.7	1.66214	1709.61	3.01815	1936.01	9.55198	89.6206	2.7268	110.051	2.88021
1321.15	3.46603	1372.13	2.24104	1479.35	2.3783	1533.51	1.86426	1710.59	2.9332	1935.47	9.60574	89.6246	3.11072	110.055	2.82921
1320.98	3.50247	1371.49	2.25575	1479.69	2.42673	1533.77	1.84741	1709.09	3.09806	1935.65	9.58617	89.6286	3.10584	110.059	2.98484
1320.53	3.54192	1371.69	2.25557	1478.72	2.58128	1533.66	1.86399	1710.25	2.97516	1935.92	9.51597	89.6326	2.71987	110.063	3.16647
1321.25	3.52895	1372.16	2.26831	1479.11	2.4925	1534.36	1.7865	1710.72	2.92844	1935.89	9.42124	89.6366	3.11429	110.067	2.93611
1320.5	3.68802	1370.82	2.52192	1480.19	2.36158	1533.98	1.88247	1710.32	3.03284	1935.6	9.45578	89.6406	2.92259	110.071	2.92368
1320.85	3.65014	1372.2	2.35472	1478.01	2.62616	1535.14	1.81922	1711.98	2.93993	1935.1	9.50596	89.6446	3.18987	110.075	2.83262
1320.58	3.66912	1371.92	2.3576	1482.27	2.27031	1535.98	1.71481	1711.64	2.94175	1934.77	9.54229	89.6486	2.94143	110.079	3.05696
1319.67	3.77709	1370.35	2.54089	1480.81	2.45939	1534.9	1.85118	1712.04	2.88546	1936.42	9.32233	89.6526	2.85842	110.083	2.85345
1322.04	3.57102	1372.62	2.29554	1480.59	2.49643	1535.59	1.75907	1711.91	2.93269	1935.68	9.3395	89.6566	3.15599	110.087	3.03493
1320.72	3.78053	1371.3	2.54308	1479.95	2.5337	1535.5	1.83417	1710.81	3.10963	1934.92	9.37322	89.6606	3.07362	110.091	2.98035
1322.87	3.56998	1373.31	2.35827	1479.75	2.56311	1537.75	1.63466	1712.82	2.96617	1934.82	9.40611	89.6646	2.81187	110.095	3.04052
1320.27	3.85954	1373.21	2.38132	1481.43	2.47535	1536.53	1.81217	1714.64	2.78418	1935.62	9.29876	89.6686	2.89794	110.099	2.96744
1320.86	3.76926	1372.92	2.37568	1482.25	2.47889	1537.9	1.64095	1712.52	2.99017	1935.13	9.36242	89.6726	2.84358	110.103	3.13034
1321.82	3.68926	1372.14	2.45283	1482.8	2.38542	1536.88	1.75704	1712.59	2.99166	1935.27	9.24323	89.6766	2.97816	110.107	3.05331
1323.57	3.59833	1373.76	2.34313	1481.62	2.50494	1537.29	1.69826	1712.75	3.01644	1935.22	9.22521	89.6806	2.98606	110.111	2.87447
1323.26	3.63941	1374.94	2.28957	1482.15	2.45061	1539.58	1.49406	1714.65	2.88276	1934.92	9.25888	89.6846	2.89252	110.115	3.10283
1321.8	3.79296	1375	2.34454	1480.81	2.62644	1538.37	1.70935	1715.05	2.84818	1936.23	9.09789	89.6886	2.8295	110.119	3.09079
1322.59	3.72167	1372.67	2.54451	1480.75	2.73904	1538.16	1.75717	1716.16	2.73594	1934.49	9.29243	89.6926	3.11188	110.123	3.21181
1322.85	3.7144	1374.81	2.28828	1483.92	2.37616	1538.32	1.73985	1714.32	2.92882	1933.51	9.33907	89.6966	2.92152	110.127	3.38634
1322.16	3.89929	1374.88	2.28566	1482.53	2.58359	1537.32	1.87061	1713.41	3.05194	1934.67	9.11659	89.7006	2.8829	110.131	3.12458
1323.36	3.76972	1376.01	2.313	1483.33	2.4317	1538.3	1.78549	1713.95	3.09682	1934.15	9.172	89.7046	3.19377	110.135	3.35377
1322.86	3.79982	1373.38	2.65986	1482.4	2.59457	1540.24	1.61285	1716.87	2.77968	1934.3	9.15209	89.7086	3.23363	110.139	3.46439
1323.78	3.70731	1374.29	2.52728	1483.18	2.47778	1537.98	1.90702	1716.67	2.78235	1932	9.41136	89.7126	3.12581	110.143	3.19831
1323.83	3.7299	1374.55	2.4679	1484.48	2.45356	1538.27	1.86341	1717.47	2.70421	1933.37	9.21749	89.7166	3.05366	110.147	3.17381
1324.32	3.76399	1374.53	2.47694	1483.19	2.62536	1539.83	1.68404	1717.02	2.75322	1932.21	9.28506	89.7206	3.33606	110.151	3.31723
1324.09	3.81918	1375.73	2.42595	1484.29	2.48192	1540.42	1.63195	1717.9	2.73125	1933.64	9.09836	89.7246	3.19316	110.155	3.45086
1323.89	3.83176	1375.5	2.52278	1483.47	2.52296	1541.2	1.62499	1717.61	2.81303	1933.55	9.10845	89.7286	3.36557	110.159	3.10796
1324.54	3.7485	1376.57	2.41269	1485.08	2.34007	1538.63	1.95955	1716.55	2.93829	1933.12	9.1296	89.7326	3.15416	110.163	3.14994
1324.31	3.81024	1376.18	2.45601	1484.34	2.5505	1540.08	1.81575	1718.13	2.76113	1932.89	9.16777	89.7366	3.36602	110.167	3.28323
1325.53	3.7549	1376.47	2.39719	1484.42	2.60776	1539.74	1.84056	1718.37	2.73781	1933.02	9.06408	89.7406	3.4688	110.171	3.21514
1324.86	3.85054	1376.12	2.44803	1485.71	2.45149	1540.88	1.69967	1717.93	2.88617	1932.91	9.03379	89.7446	3.17935	110.175	3.30245
1323.88	3.95079	1377.15	2.44111	1484.99	2.53338	1539.78	1.93204	1718.01	2.91332	1932.93	9.03365	89.7486	2.9063	110.179	2.80924
1325.01	3.83053	1377.55	2.42964	1485.75	2.46312	1542.03	1.7115	1719.83	2.69846	1933.6	8.94672	89.7526	2.59049	110.183	2.70448
1325.74	3.75313	1376.89	2.46378	1485.52	2.48685	1541.19	1.844	1719.12	2.81514	1933.62	8.93973	89.7566	3.00197	110.187	3.04907
1324.31	4.01779	1377.32	2.42031	1485.28	2.63317	1540.23	1.9729	1719.04	2.78633	1932.3	9.02898	89.7606	2.85964	110.191	2.73321
1324.22	4.10049	1376.48	2.53998	1485.25	2.67106	1540.62	1.89336	1718.27	2.9505	1932.55	8.94425	89.7646	3.13673	110.195	2.99825
1325.48	3.95576	1376.31	2.61375	1486.54	2.49905	1539.5	2.15893	1719.57	2.86384	1931.77	9.01839	89.7686	3.03066	110.199	2.86889
1326.43	3.84476	1377.78	2.52778	1485.46	2.54611	1540.9	2.04912	1719.89	2.83128	1932.35	8.97474	89.7726	2.8775	110.203	2.86089
1325.25	3.97065	1378.41	2.43998	1486.9	2.42091	1542.26	1.86093	1719.41	2.88947	1932.22	8.97447	89.7766	2.86061	110.207	2.83706
1326.37	3.90324	1378.83	2.41205	1486.72	2.45942	1542.45	1.82082	1720.21	2.80303	1932.28	8.9109	89.7806	2.67168	110.211	2.90384
1326.67	3.92568	1377.1	2.57959	1488.64	2.38822	1543.14	1.75493	1717.67	3.12455	1933.05	8.71625	89.7846	2.88728	110.215	2.87314
1326.38	3.97918	1379.17	2.37864	1486.39	2.62769	1544.46	1.61337	1720.76	2.86445	1931.23	8.96358	89.7886	3.08704	110.219	3.00047
1326.11	4.01545	1378.54	2.58856	1487.3	2.49149	1544.67	1.74072	1720.06	2.96115	1932.69	8.76785	89.7926	2.90427	110.223	2.97439
1327.04	3.91204	1379.26	2.527	1488.3	2.36074	1543.71	1.81944	1721.43	2.79473	1931.6	8.91149	89.7966	2.87365	110.227	2.61772
1327.64	3.85509	1379.25	2.49558	1487.5	2.54972	1544.72	1.70121	1721.22	2.8302	1930.68	8.96761	89.8006	2.89791	110.231	2.79679
1327.46	3.97323	1380.16	2.38513	1488.57	2.42842	1543.29	1.87449	1721	2.85665	1932.04	8.71821	89.8046	2.88233	110.235	2.91679
1326.85	4.09823	1379.29	2.4854	1489.07	2.44766	1541.97	2.07344	1721.32	2.91745	1930.85	8.86517	89.8086	2.77835	110.239	2.63547
1325.84	4.17443	1378.48	2.66696	1488.23	2.52741	1542.7	2.06129	1722.65	2.79306	1931.45	8.79259	89.8126	2.8983	110.243	3.11524
1327.53	3.98962	1381.49	2.34907	1487.53	2.64116	1544.97	1.79678	1722.05	2.85853	1931.05	8.84111	89.8166	2.98035	110.247	2.90601
1326.62	4.11665	1380.89	2.46718	1487.1	2.66202	1543.51	2.05057	1721.74	2.88707	1931.13	8.76816	89.8206	2.85577	110.251	2.95136
1327.63	4.08984	1379.14	2.63128	1487.32	2.66821	1542.56	2.0281	1721.5	2.91664	1931.05	8.70151	89.8246	2.76057	110.255	2.84637
1327.84	4.10208	1380.03	2.52927	1487.95	2.75767	1544	1.93262	1722.08	2.96241	1930.59	8.7331	89.8286	2.95181	110.259	2.89382
1327.99	4.07641	1380.64	2.46041	1488.64	2.7412	1545.09	1.97318	1721.94	3.04381	1930.16	8.80308	89.8326	2.65089	110.263	2.9276
1328.53	3.99795	1380.84	2.58272	1488.69	2.6341	1543.72	2.13985	1723.03	2.89846	1930.59	8.74196	89.8366	3.18689	110.267	2.68486
1326.43	4.26946	1382.15	2.40545	1491.1	2.37631	1544.21	2.05512	1723.41	2.8388	1930.84	8.7188	89.8406	2.85556	110.271	2.79616
1328.42	4.1202	1380.46	2.61484	1488.35	2.67562	1544.35	2.1048	1722.25	2.9948	1930.08	8.71329	89.8446	2.74422	110.275	2.9149
1328.81	4.10222	1381.77	2.48358	1490.21	2.53196	1545.82	1.9593	1724.06	2.86519	1929.56	8.75014	89.8486	2.7021	110.279	2.87846
1328.48	4.16412	1381.71	2.44943	1491.41	2.48731	1546.03	1.96213	1723.68	2.94893	1929.61	8.71212	89.8526	2.97057	110.283	2.79068
1327.87	4.19769	1381.13	2.59136	1488.74	2.76375	1547.71	1.7642	1722.18	3.13243	1930.95	8.55929	89.8566	2.87958	110.287	2.93771
1329.68	4.02547	1381.41	2.67098	1488.29	2.85048	1546.59	1.91812	1723.59	2.974	1929.46	8.73763	89.8606	2.9964	110.291	2.40273
1329.49	4.12012	1382.63	2.59435	1489.22	2.71231	1545.97	1.99593	1722.42	3.10426	1930.41	8.57794	89.8646	2.91584	110.295	2.97949
1329.25	4.18664	1381.13	2.69391	1490.07	2.60403	1548.14	1.82611	1723.64	3.01192	1930.35	8.50576	89.8686	2.72331	110.299	3.09057
1329.57	4.15114	1382.44	2.5314	1490.83	2.64418	1546.53	2.07067	1723.09	3.17532	1929.06	8.65051	89.8726	2.90993	110.303	2.99869
1328.78	4.2627	1381.76	2.6533	1492.47	2.52086	1547.86	1.8986	1721.2	3.41997	1930.09	8.51132	89.8766	2.79172	110.307	3.23168
1329.53	4.1777	1383.32	2.59505	1491.58	2.59757	1546.45	2.08297	1720.81	3.4334	1928.45	8.70767	89.8806	2.79222	110.311	3.00446
1330.6	4.13871	1382.28	2.72838	1490.52	2.73423	1547.06	2.0301	1720.68	3.48925	1928.48	8.66323	89.8846	2.81128	110.315	3.03302
1331.44	4.08904	1382.41	2.67636	1492.57	2.47398	1548.57	1.87045	1720.63	3.51098	1929.12	8.51842	89.8886	2.92506	110.319	2.9747
1331	4.12455	1383.57	2.55531	1491.36	2.68544	1549.06	1.8549	1722.41	3.36957	1929.54	8.41269	89.8926	2.64584	110.323	2.80084
1330.79	4.15618	1383.13	2.58864	1490.21	2.88559	1545.84	2.28794	1721.18	3.5466	1929.29	8.44365	89.8966	2.97112	110.327	2.79172
1329.93	4.27019	1384.09	2.58428	1492.47	2.65193	1548.28	1.99721	1720.97	3.54859	1929.13	8.44811	89.9006	2.86226	110.331	2.94313
1331.06	4.20326	1382.82	2.78606	1491.48	2.71673	1548	2.02938	1721.08	3.55345	1927.99	8.59575	89.9046	2.74478	110.335	2.80655
1331.01	4.24664	1384.72	2.53497	1490.62	2.85941	1548.65	1.98456	1723.1	3.32056	1927.96	8.4983	89.9086	2.94203	110.339	2.73871
1330.52	4.31629	1383.71	2.65076	1492.44	2.61769	1547.83	2.19927	1725.84	3.12444	1927.68	8.49999	89.9126	2.78573	110.343	2.78428
1330.98	4.27234	1382.53	2.79945	1490.91	2.91552	1547.13	2.27777	1725.11	3.21285	1928.12	8.46329	89.9166	2.91436	110.347	2.86249
1331.09	4.26948	1383.34	2.73129	1491.95	2.85931	1548.16	2.14912	1726.41	3.05356	1928.1	8.46147	89.9206	2.99855	110.351	3.03057
1331.7	4.22538	1384.24	2.73972	1490.91	2.96118	1549.42	2.00055	1726.39	3.04164	1928.41	8.40747	89.9246	2.90071	110.355	3.00987
1330.75	4.45853	1384.43	2.75062	1490.73	2.96472	1547.97	2.1983	1725.92	3.11977	1928.1	8.36479	89.9286	2.82594	110.359	2.90574
1332.49	4.27319	1385.78	2.56539	1490.47	2.99405	1549.26	2.09256	1726.36	3.13621	1926.12	8.55097	89.9326	2.68651	110.363	2.94742
1331.06	4.42502	1384.2	2.75706	1494.05	2.58278	1550.77	1.98328	1727.5	3.07343	1927.98	8.31875	89.9366	2.70908	110.367	3.0084
1331.27	4.39597	1385.02	2.64039	1493.64	2.75545	1549.2	2.17497	1727.38	3.08054	1927.89	8.3419	89.9406	2.85567	110.371	3.20208
1331.39	4.41076	1387.47	2.45414	1493.47	2.82599	1551.6	1.84284	1727.48	3.07521	1928.85	8.22119	89.9446	2.83827	110.375	3.23433
1331.98	4.42711	1386.7	2.63622	1492.1	2.96083	1550.66	1.95985	1727.19	3.10009	1928.16	8.27058	89.9486	2.80802	110.379	3.44264
1333.74	4.25122	1386.22	2.6698	1493.38	2.81228	1552.64	1.82586	1727.63	3.10734	1926.83	8.32349	89.9526	2.94165	110.383	3.27353
1332.38	4.40401	1384.56	2.85372	1492.04	2.95769	1551.91	2.02802	1728.48	3.10276	1926.83	8.31667	89.9566	2.81466	110.387	3.19913
1333.52	4.2807	1387.11	2.53082	1493.81	2.8185	1553.06	1.89258	1728.02	3.15112	1926.83	8.30785	89.9606	2.80995	110.391	3.08207
1333.23	4.35474	1386.64	2.59704	1492.16	3.1113	1552.17	1.95207	1727.29	3.2324	1926.64	8.34804	89.9646	2.76992	110.395	3.29009
1334.7	4.24894	1386.26	2.76953	1493.56	2.90953	1552.02	2.01395	1728.14	3.14546	1926.95	8.25746	89.9686	2.89021	110.399	3.22481
1332.96	4.47519	1385.82	2.87197	1492.3	3.04786	1553.07	1.89757	1728.66	3.13187	1927.2	8.1595	89.9726	3.01309	110.403	3.2516
1332.83	4.47831	1386.66	2.74035	1493.7	2.89505	1550.39	2.31839	1728.52	3.2104	1925.41	8.35254	89.9766	3.05751	110.407	3.02953
1333.14	4.44307	1387.24	2.67485	1493.29	2.9338	1552.61	2.07932	1727.79	3.30952	1926.15	8.26357	89.9806	2.70189	110.411	2.85765
1333.49	4.42567	1386.17	2.76161	1492.94	3.06792	1550.59	2.31931	1727.41	3.3443	1925.66	8.31502	89.9846	2.95775	110.415	2.87166
1333.71	4.50087	1386.9	2.77042	1495.06	2.89678	1551.88	2.1608	1728.68	3.19727	1927.39	8.09658	89.9886	3.20573	110.419	3.27682
1332.73	4.63411	1387.69	2.74054	1493.77	3.02903	1552.48	2.13684	1729.34	3.18233	1926.05	8.17203	89.9926	3.10644	110.423	3.25575
1334.64	4.40121	1387.31	2.83337	1493.49	3.00916	1552.77	2.18071	1729.16	3.29102	1924.95	8.26086	89.9966	3.00847	110.427	3.20261
1335.02	4.37641	1386.12	2.9197	1496.55	2.69134	1552.25	2.25828	1729.6	3.23039	1926.1	8.13342	90.0006	3.23886	110.431	3.43264
1335.01	4.38703	1387.31	2.81567	1494.26	2.98874	1552.11	2.2816	1729.74	3.21287	1926.53	8.06967	90.0046	2.96145	110.435	3.38595
1334.48	4.52644	1386.68	2.88454	1495.68	2.97264	1553.89	2.03743	1729.33	3.26169	1925.33	8.20469	90.0086	2.93647	110.439	3.49466
1334.72	4.5395	1386.73	2.994	1494.33	3.10104	1554.39	2.00571	1729.1	3.33679	1925.04	8.17857	90.0126	3.04727	110.443	3.12135
1335.72	4.43689	1388.47	2.82006	1495.26	2.95226	1555.56	1.93993	1730.51	3.27699	1926.01	7.99118	90.0166	3.27182	110.447	2.79765
1333.84	4.65005	1389.93	2.63733	1495.88	2.91049	1555.74	1.98276	1729.45	3.40804	1923.79	8.2491	90.0206	3.34244	110.451	2.73954
1335.57	4.48434	1388.15	2.84052	1494.82	3.02837	1554.59	2.11075	1731.35	3.1676	1924.24	8.19381	90.0246	3.14871	110.455	2.71538
1335.73	4.51158	1388.52	2.79228	1495.65	2.98216	1553.43	2.25915	1730.82	3.26389	1925.11	8.10009	90.0286	2.892	110.459	2.8935
1337.17	4.40842	1390.31	2.64165	1495.22	3.13867	1554.59	2.10928	1729.79	3.38105	1925.39	8.00497	90.0326	2.75182	110.463	2.91329
1336.12	4.52667	1390.22	2.76873	1496.38	3.01908	1554.11	2.26295	1731.76	3.25944	1925.51	7.91928	90.0366	2.91564	110.467	2.73214
1335.94	4.55967	1390.17	2.77465	1498.17	2.78634	1554.18	2.3141	1733.22	3.11644	1923.87	8.10252	90.0406	3.00019	110.471	3.11338
1335.92	4.54099	1389.09	2.80648	1498.45	2.74168	1554.52	2.26601	1731.86	3.28762	1924.73	7.99675	90.0446	2.9832	110.475	2.88356
1337.13	4.49516	1388.93	2.86487	1495.33	3.13487	1554.07	2.34441	1731.72	3.27266	1925.18	7.94659	90.0486	2.76227	110.479	3.18026
1336.03	4.67273	1390.36	2.71685	1499.16	2.78749	1554.68	2.23947	1732.11	3.24671	1925.04	7.93256	90.0526	2.97808	110.483	2.8691
1336.47	4.62475	1391.09	2.75804	1496.73	3.17308	1555.83	2.1544	1732.71	3.2764	1925.21	7.79616	90.0566	3.13832	110.487	2.89756
1336.83	4.57102	1391.94	2.71036	1498.16	2.95378	1557.17	2.07753	1733.01	3.27032	1924.39	7.87991	90.0606	2.942	110.491	2.83699
1336.87	4.57011	1390.75	2.83259	1497.61	3.00293	1556.3	2.20246	1731.25	3.50063	1923.77	7.96231	90.0646	2.94663	110.495	2.99935
1335.59	4.78098	1390.15	2.87743	1498.2	2.93689	1557.23	2.05414	1731.85	3.41585	1923.91	7.93557	90.0686	2.69319	110.499	2.96938
1337.87	4.60237	1391.4	2.73962	1499.14	2.97035	1557.13	2.09008	1730.7	3.55027	1922.7	8.04921	90.0726	2.80013	110.503	2.77622
1337.27	4.60627	1391.07	2.88966	1496.85	3.19607	1555.95	2.29507	1733.47	3.28867	1924.11	7.80718	90.0766	2.91203	110.507	2.83793
1337.28	4.64022	1390.69	2.9706	1499.36	2.92922	1554.89	2.50997	1732.08	3.52663	1922.39	7.9615	90.0806	2.86237	110.511	2.76552
1336.37	4.7699	1392.31	2.81174	1499.72	2.89485	1559.29	1.9579	1733.61	3.36136	1923.61	7.83664	90.0846	2.89865	110.515	2.87032
1337.88	4.69771	1391.13	2.8889	1498.95	2.98424	1557.26	2.24158	1733.25	3.37918	1924.22	7.75796	90.0886	3.14104	110.519	2.90217
1337.51	4.80031	1391.72	2.86602	1498.54	3.05081	1558.02	2.12788	1734.42	3.23736	1923.21	7.86457	90.0926	3.08333	110.523	2.95401
1337.47	4.80883	1392.06	2.84745	1500.21	2.93804	1559.98	1.90846	1733.43	3.39415	1923.43	7.76863	90.0966	2.86163	110.527	2.99644
1338.3	4.69949	1391.87	2.93914	1498.52	3.24124	1558.78	2.14645	1733.35	3.50556	1922.12	7.87257	90.1006	2.889	110.531	2.63631
1338.18	4.75525	1392.96	2.85798	1499.47	3.07595	1559.32	2.12001	1736.01	3.20312	1924.2	7.62339	90.1046	2.61407	110.535	2.83718
1338.01	4.85806	1392.65	2.85843	1498.34	3.2034	1556.8	2.4132	1734.54	3.36208	1923.16	7.73089	90.1086	2.84148	110.539	2.88777
1339.32	4.72573	1391.58	3.0192	1499.41	3.05766	1556.59	2.48203	1734.47	3.39772	1923.54	7.69466	90.1126	2.67466	110.543	3.02074
1338.3	4.84884	1392.55	2.87257	1499.89	3.02324	1558.02	2.2909	1733.52	3.49148	1921.76	7.82304	90.1166	3.12004	110.547	2.76479
1340.04	4.66113	1391.98	3.04989	1500.62	3.05621	1557.9	2.41344	1734.62	3.47708	1922.15	7.73402	90.1206	2.90386	110.551	3.04798
1339.39	4.70011	1393.42	2.90125	1499.47	3.24566	1560.72	2.09797	1734.44	3.52435	1921.49	7.7873	90.1246	2.89331	110.555	2.92922
1340.53	4.68658	1395.09	2.73696	1500.74	3.06252	1559.39	2.30571	1735.53	3.4103	1922.28	7.69403	90.1286	2.84115	110.559	2.93433
1339.57	4.80887	1393.75	2.86428	1500.12	3.10968	1560.19	2.17656	1735.37	3.40399	1922.82	7.64407	90.1326	2.87366	110.563	2.83611
1338.85	4.91272	1394.71	2.7695	1502	2.92884	1558.16	2.4223	1734.48	3.52759	1922.06	7.6717	90.1366	2.95168	110.567	2.79059
1338.56	4.96019	1393.76	2.92368	1500.44	3.16933	1556.58	2.71543	1735.98	3.42459	1921.32	7.69135	90.1406	2.83123	110.571	2.85002
1339.96	4.79669	1394.14	2.97463	1502.32	2.99573	1559.97	2.32907	1736.44	3.43075	1921.72	7.61571	90.1446	2.89518	110.575	2.97937
1340.38	4.79258	1393.68	3.04409	1502.92	2.96147	1562.6	2.02175	1736.32	3.45303	1921.3	7.69071	90.1486	2.7869	110.579	2.64474
1339.96	4.93973	1393.91	2.98939	1502.14	3.02567	1562.27	2.0835	1736.24	3.45401	1920.89	7.72245	90.1526	2.76719	110.583	2.84855
1341.83	4.7147	1393.99	2.98171	1500.98	3.20395	1560.95	2.24001	1736.65	3.40046	1921.07	7.66506	90.1566	2.81085	110.587	2.86746
1341.11	4.77801	1394.75	2.9303	1500.36	3.25843	1560.51	2.32671	1735.74	3.59433	1920.34	7.65853	90.1606	2.79704	110.591	3.03274
1340.38	4.89379	1396.62	2.76933	1502.64	3.09005	1559.71	2.5442	1736.83	3.52019	1920.9	7.58031	90.1646	3.31636	110.595	2.81343
1340.58	4.88785	1395.67	2.94037	1502.55	3.16827	1561.19	2.3321	1737.61	3.4303	1920.38	7.63107	90.1686	3.35405	110.599	2.86393
1341.94	4.79902	1395.7	2.97241	1502.24	3.18379	1561.55	2.31892	1735.68	3.66584	1920.67	7.61252	90.1726	3.03574	110.603	2.96938
1341.58	4.88667	1393.83	3.14582	1502.76	3.08116	1561.42	2.3088	1737.26	3.46371	1919.6	7.72493	90.1766	2.96853	110.607	2.88044
1341.03	4.94544	1396.27	2.87937	1503.86	2.94176	1562.78	2.18905	1737.72	3.48633	1921.44	7.41422	90.1806	3.10001	110.611	2.76822
1341.48	4.8735	1396.62	2.85962	1503.42	3.03953	1562.83	2.25531	1736.5	3.70504	1920.31	7.51018	90.1846	3.05563	110.615	2.98148
1342.75	4.76893	1395.94	3.06257	1502.61	3.24702	1564.29	2.13507	1737.99	3.57158	1920.28	7.50979	90.1886	2.93204	110.619	2.91957
1341.69	4.97227	1395.82	3.06321	1503.42	3.16432	1563.82	2.1445	1738.12	3.54983	1918.99	7.67126	90.1926	3.00866	110.623	2.95016
1342.12	4.95893	1396.5	2.97439	1502.86	3.22468	1563.25	2.21268	1738.03	3.54125	1920.09	7.52873	90.1966	2.84535	110.627	3.01291
1342.34	4.90156	1396.99	2.91134	1504.6	3.01857	1562.33	2.35965	1738.08	3.56533	1919.27	7.54697	90.2006	2.86652	110.631	3.0369
1342.34	4.95133	1397.34	2.85781	1501.79	3.3541	1566.12	1.95027	1739.1	3.53978	1919.41	7.49513	90.2046	2.83948	110.635	3.04623
1341.8	5.00602	1397.03	2.96703	1503.5	3.20391	1562.33	2.50669	1738.66	3.62691	1919.39	7.47441	90.2086	2.70769	110.639	2.72072
1343.73	4.85603	1396.39	3.13302	1504.77	3.12637	1563.58	2.33333	1737.38	3.7526	1919.39	7.47637	90.2126	2.77344	110.643	2.83504
1342.61	5.02835	1396.68	3.09753	1504.79	3.12967	1565.47	2.0943	1738.16	3.65858	1920.51	7.34751	90.2166	2.81372	110.647	3.03754
1343.11	4.9609	1396.22	3.13287	1504.01	3.20027	1563.34	2.3706	1738.39	3.65888	1919.88	7.35351	90.2206	2.86375	110.651	2.77699
1342.83	5.00629	1397.96	2.89262	1503.24	3.29914	1562.32	2.59157	1738.92	3.64959	1919.36	7.32479	90.2246	2.90331	110.655	3.16758
1343.69	4.89272	1396.89	3.08041	1505.36	3.0447	1565.32	2.2971	1738.79	3.74356	1919.04	7.35934	90.2286	2.89189	110.659	2.96156
1343.77	4.96673	1398	3.05457	1505.67	3.14664	1565.07	2.30739	1738.37	3.76886	1919.36	7.32337	90.2326	3.21887	110.663	2.85748
1344.04	5.0007	1398.81	2.99994	1507.63	2.96208	1567.24	2.01504	1739.19	3.69288	1919.28	7.33997	90.2366	2.8446	110.667	2.85634
1343.23	5.08091	1397.15	3.17458	1504.02	3.38851	1565.36	2.24846	1738.98	3.7109	1918.34	7.38568	90.2406	2.73966	110.671	2.78563
1342.79	5.13335	1397.96	3.08523	1505.34	3.21259	1566.54	2.19817	1738.42	3.83223	1919.16	7.20893	90.2446	3.0322	110.675	2.98691
1343.55	5.05393	1397.71	3.14876	1506.28	3.10735	1567.15	2.17773	1739.5	3.77222	1918.64	7.26354	90.2486	2.77075	110.679	2.96373
1343.5	5.09237	1398.47	3.14849	1505.7	3.21826	1568.36	2.0464	1740.03	3.7293	1918.81	7.24983	90.2526	2.86786	110.683	2.98375
1344.76	5.0354	1399.67	3.05616	1504.98	3.40634	1566.3	2.29661	1739.64	3.76574	1920	7.09148	90.2566	2.82395	110.687	2.9289
1344.46	5.09517	1399.37	3.07335	1505.73	3.36793	1563.82	2.61103	1735.09	4.32172	1918.42	7.26792	90.2606	2.83941	110.691	2.67476
1343.77	5.18482	1399.37	3.05761	1506.42	3.22966	1567.17	2.22859	1740.63	3.68751	1917.71	7.26386	90.2646	3.01381	110.695	2.85181
1344.18	5.11243	1398.63	3.13845	1506.43	3.23973	1568.5	2.14866	1739.89	3.87696	1917.36	7.27163	90.2686	2.95938	110.699	2.89414
1344.3	5.16183	1399.52	3.09468	1504.25	3.48467	1568.75	2.129	1739.39	3.94355	1918.1	7.16579	90.2726	3.14554	110.703	2.96147
1344.82	5.15834	1401.07	3.02461	1505.74	3.36959	1568.37	2.14708	1741.83	3.65638	1918.34	7.13903	90.2766	3.06115	110.707	2.91013
1344.74	5.21611	1400.16	3.15069	1505.18	3.50738	1567.47	2.30035	1740.25	3.84743	1916.98	7.31396	90.2806	2.913	110.711	2.72188
1344.48	5.25288	1399.51	3.18311	1506.13	3.42012	1568.43	2.196	1740.88	3.78219	1916.74	7.2347	90.2846	2.90166	110.715	2.82112
1345.77	5.10489	1400.79	3.0319	1507.57	3.20464	1569.79	2.15123	1742.5	3.69807	1916.67	7.22626	90.2886	2.8723	110.719	2.96541
1345.28	5.17617	1400.05	3.11253	1507.34	3.23395	1569.46	2.19823	1742.76	3.67039	1916.72	7.20685	90.2926	2.94534	110.723	3.07942
1344.91	5.32287	1399.34	3.30078	1507.79	3.19611	1570.78	2.04576	1742.34	3.73011	1917.91	7.0872	90.2966	2.90882	110.727	2.96036
1346.24	5.19176	1401.18	3.14441	1507.34	3.39103	1568.1	2.41145	1740.82	3.9071	1917.02	7.16003	90.3006	2.89127	110.731	2.76626
1345.7	5.23165	1401.16	3.14709	1506.67	3.47726	1568.64	2.31898	1742.69	3.70425	1916.54	7.15678	90.3046	2.90985	110.735	2.9473
1345.4	5.27427	1401.76	3.05752	1508.55	3.21719	1570.59	2.18409	1741.81	3.88244	1917.18	7.02015	90.3086	2.74512	110.739	3.18597
1345.33	5.30881	1401.16	3.11987	1506.63	3.43681	1569.45	2.39657	1743.31	3.7506	1915.89	7.17036	90.3126	2.95634	110.743	2.78003
1347.25	5.16056	1400.97	3.24053	1506.53	3.47401	1568.44	2.48871	1741.18	4.01076	1915.6	7.21345	90.3166	2.78586	110.747	2.98298
1347.51	5.17905	1403.42	3.01573	1508.13	3.36223	1571.47	2.09507	1742.27	3.89443	1917.04	7.01693	90.3206	3.01288	110.751	3.33229
1345.93	5.35758	1400.96	3.27788	1511.09	3.10959	1570.5	2.25499	1742.46	3.84584	1915.83	7.10955	90.3246	2.99808	110.755	3.23757
1347.16	5.21477	1400.4	3.36583	1508.43	3.41794	1571.22	2.22447	1743.18	3.86134	1915.22	7.13192	90.3286	2.74284	110.759	3.00798
1347.53	5.17243	1401.88	3.1927	1508.64	3.41655	1569.73	2.46014	1741.82	4.06983	1914.68	7.18767	90.3326	3.00439	110.763	3.48805
1347.83	5.20981	1400.48	3.40129	1510.48	3.20679	1570.9	2.34725	1742.46	3.99615	1914.77	7.14888	90.3366	2.76416	110.767	3.35767
1346.76	5.40961	1402.72	3.20925	1507.81	3.51574	1570.98	2.32106	1743.06	3.91313	1916.21	6.98388	90.3406	2.81068	110.771	3.34459
1347.19	5.32933	1403.1	3.21966	1510.33	3.30262	1570.4	2.39374	1743.78	3.84357	1914.2	7.20695	90.3446	3.08099	110.775	3.13209
1347.78	5.26755	1403.4	3.1321	1510.54	3.34017	1573.44	2.10376	1742.94	4.00306	1914.28	7.10804	90.3486	3.03786	110.779	3.39717
1347.96	5.2491	1402.55	3.25275	1509.79	3.3896	1571.9	2.35512	1744.43	3.92512	1914.43	7.05635	90.3526	2.89882	110.783	3.44196
1346.69	5.44438	1403.09	3.15942	1510.38	3.30485	1570.72	2.5296	1744.07	3.96698	1914.37	7.07392	90.3566	2.86771	110.787	3.28657
1347.6	5.43155	1402.49	3.34542	1510.13	3.35144	1571.41	2.41281	1744.36	3.96617	1915.42	6.93721	90.3606	2.69801	110.791	3.22667
1346.93	5.52072	1404.39	3.17888	1509.73	3.44809	1571.6	2.39303	1743.91	4.00094	1914.57	7.02614	90.3646	2.93225	110.795	3.29837
1348.06	5.38162	1403.13	3.29538	1510.59	3.4226	1572.64	2.34074	1742.91	4.14198	1914.38	6.98384	90.3686	3.06919	110.799	3.15838
1347.31	5.47317	1403.32	3.30212	1510.62	3.44605	1573.86	2.25383	1743.75	4.138	1913.86	6.99348	90.3726	2.77686	110.803	2.97623
1348.29	5.40371	1402.15	3.43351	1510.16	3.49357	1572.73	2.39421	1744.22	4.07495	1914	6.95967	90.3766	2.86049	110.807	2.91083
1349.08	5.39803	1402.81	3.36504	1512.11	3.25567	1572.64	2.42546	1744.99	4.01695	1915.98	6.73916	90.3806	2.98649	110.811	2.92245
1348.86	5.44454	1405.18	3.19049	1511.77	3.28826	1573.84	2.27052	1746.12	3.8752	1914.71	6.89375	90.3846	2.97066	110.815	2.87198
1348.17	5.51392	1405	3.23926	1510.64	3.51598	1572.4	2.49954	1745.24	4.00861	1914.55	6.79979	90.3886	2.90228	110.819	2.89627
1349.42	5.35544	1403.65	3.3757	1510.45	3.62853	1573.22	2.46587	1744.68	4.13205	1913.33	6.87401	90.3926	2.87422	110.823	2.87483
1348.46	5.48808	1405.42	3.16934	1511.99	3.41799	1573.01	2.50309	1745.56	4.07171	1914.09	6.79527	90.3966	3.11355	110.827	2.94575
1349.12	5.49083	1405.1	3.19058	1512.27	3.38084	1573.75	2.43332	1744.69	4.20252	1914.39	6.76512	90.4006	2.78895	110.831	2.97047
1349.8	5.46037	1405.26	3.26959	1511.16	3.49503	1572.85	2.53935	1745.88	4.03704	1915.37	6.63273	90.4046	2.92495	110.835	2.86605
1349.76	5.46643	1404.77	3.39677	1509.96	3.66987	1571.47	2.71913	1746.03	4.01145	1914.4	6.68185	90.4086	2.82804	110.839	3.13844
1349.76	5.45795	1405.79	3.27727	1511.43	3.57059	1574.36	2.46463	1746.74	4.03386	1913.71	6.7276	90.4126	2.93151	110.843	2.60579
1348.95	5.55501	1406.13	3.21818	1512.88	3.45498	1575.09	2.39736	1747.91	3.92914	1914.31	6.61721	90.4166	2.69353	110.847	2.80826
1349.17	5.64134	1404.68	3.41295	1511.33	3.61229	1575.3	2.38218	1746.75	4.06323	1914.52	6.58458	90.4206	2.87249	110.851	2.80502
1350.15	5.54725	1404.26	3.46162	1512.41	3.50691	1574.51	2.45805	1747.93	3.94099	1914.07	6.64149	90.4246	2.73038	110.855	3.02249
1350.14	5.57071	1406.73	3.33308	1511.94	3.54446	1574.44	2.48959	1747.32	4.05839	1914.02	6.61522	90.4286	2.70329	110.859	2.87985
1349.76	5.59803	1405.52	3.45906	1514.26	3.3101	1574.14	2.61999	1747.07	4.13729	1913.26	6.62552	90.4326	2.80607	110.863	2.82632
1349.65	5.5999	1407.51	3.25019	1513.34	3.52652	1575.83	2.4577	1747.48	4.11617	1912.89	6.6504	90.4366	2.86128	110.867	2.99944
1350.39	5.62324	1404.71	3.57084	1512.63	3.65199	1576.63	2.33983	1747.04	4.15958	1913.65	6.56483	90.4406	2.71108	110.871	2.78352
1350.22	5.7212	1407.24	3.26645	1512.43	3.68123	1576.89	2.34632	1747.12	4.17355	1912.97	6.65735	90.4446	2.97049	110.875	2.95689
1350.5	5.67706	1406.35	3.47543	1513.06	3.58506	1576.82	2.32704	1748.46	4.01452	1912.27	6.70824	90.4486	2.99249	110.879	2.95614
1350.47	5.66729	1407.06	3.46824	1513.48	3.54247	1576.87	2.42919	1748.14	4.11287	1912.61	6.56705	90.4526	2.96427	110.883	2.89746
1351.25	5.60955	1406.54	3.49963	1512.24	3.75756	1576.78	2.50826	1749.22	4.06216	1912.85	6.49695	90.4566	2.79504	110.887	2.87629
1351.38	5.62189	1405.93	3.57346	1513.82	3.62414	1576.24	2.60338	1749.75	3.99556	1912.02	6.59887	90.4606	2.85451	110.891	2.97339
1352.18	5.61573	1406.04	3.54379	1516.41	3.33817	1576.74	2.54647	1747.23	4.30153	1912.36	6.55542	90.4646	3.08425	110.895	3.1199
1350.88	5.76627	1406.55	3.52671	1514.89	3.51731	1576.41	2.54231	1748.95	4.07314	1912.06	6.5914	90.4686	2.87217	110.899	3.06789
1352.23	5.60275	1408.65	3.41641	1515.03	3.47998	1576.86	2.5637	1747.77	4.27921	1912.21	6.51904	90.4726	2.80546	110.903	3.01516
1352.03	5.64959	1408.06	3.46861	1514.44	3.57969	1578.1	2.49581	1748.7	4.26508	1911.57	6.55137	90.4766	2.98896	110.907	2.85856
1351.95	5.69435	1407.57	3.50034	1515.43	3.54263	1578.05	2.48836	1749.08	4.19852	1912.07	6.47177	90.4806	2.89913	110.911	2.89338
1351.63	5.79385	1407.41	3.50668	1515.07	3.67664	1578.17	2.47901	1749.73	4.13365	1911.85	6.48579	90.4846	2.86368	110.915	2.89027
1352.07	5.77249	1406.53	3.63448	1514.25	3.70772	1575.3	2.85648	1750.25	4.07826	1912.94	6.36533	90.4886	2.75074	110.919	2.94706
1352.13	5.76944	1408.75	3.49168	1514.61	3.69328	1578.91	2.4206	1750.96	3.98883	1910.6	6.5772	90.4926	3.05424	110.923	2.95157
1352.08	5.77394	1409.37	3.43857	1515.62	3.52091	1579.32	2.47962	1750.52	4.1635	1912.1	6.33366	90.4966	2.85373	110.927	3.03731
1352.72	5.70695	1408.67	3.49701	1515.78	3.59924	1578.22	2.65588	1750.43	4.18145	1910.06	6.57337	90.5006	3.23356	110.931	2.92073
1352.89	5.76827	1409.73	3.3757	1516.51	3.57921	1579.53	2.46057	1751.09	4.11041	1910.46	6.52616	90.5046	2.90086	110.935	2.91432
1352.55	5.82348	1409.56	3.39688	1517.68	3.47685	1577.02	2.78725	1749.34	4.31071	1911.15	6.45442	90.5086	3.03413	110.939	2.8044
1353.67	5.71612	1409.47	3.46462	1515.04	3.76311	1579.26	2.53785	1749.52	4.32399	1909.5	6.55391	90.5126	2.99372	110.943	3.1022
1353.13	5.78203	1410.65	3.41889	1514.92	3.7848	1580.64	2.42144	1751.59	4.1704	1909.99	6.43591	90.5166	2.92382	110.947	3.01536
1352.14	5.90908	1408.91	3.61709	1517.34	3.47084	1581.29	2.40493	1750.08	4.38768	1910.3	6.40363	90.5206	2.83447	110.951	2.98788
1354.17	5.80258	1407.92	3.7022	1516.29	3.713	1581.59	2.35758	1750.73	4.30901	1909.18	6.52616	90.5246	2.7485	110.955	2.84472
1353.71	5.84897	1408.7	3.63616	1516.71	3.72426	1580.24	2.56542	1751.35	4.26002	1906.22	6.89615	90.5286	2.68544	110.959	2.96283
1353.57	5.87571	1410.94	3.41837	1518.25	3.54087	1580.26	2.48099	1751.4	4.23169	1910.5	6.32765	90.5326	2.71546	110.963	2.88418
1354.44	5.74594	1411.11	3.48127	1516.46	3.75356	1582.17	2.35564	1752.39	4.22034	1910.21	6.30262	90.5366	2.85192	110.967	3.05862
1353.69	5.85065	1411.23	3.49514	1515.3	3.89376	1581.26	2.52345	1750.8	4.44646	1909.87	6.3133	90.5406	3.10621	110.971	3.03356
1353.09	6.01379	1411.05	3.50024	1517.28	3.65777	1582.29	2.41947	1751.73	4.33368	1909.22	6.37484	90.5446	2.78291	110.975	2.8555
1355.02	5.8493	1409.5	3.68043	1518.47	3.62562	1581.24	2.54869	1752.5	4.2439	1908.05	6.52312	90.5486	2.84623	110.979	2.81735
1354.69	5.86857	1409.5	3.70902	1518.29	3.67864	1579.72	2.72232	1751.32	4.41001	1908.83	6.41863	90.5526	2.9614	110.983	2.81746
1353.94	5.97686	1410.71	3.63775	1518.65	3.62401	1583.6	2.27974	1751.68	4.42413	1908.78	6.3146	90.5566	2.87203	110.987	3.12316
1354.19	5.94384	1412.44	3.4952	1516.61	3.84296	1582.34	2.54731	1752.64	4.37018	1908.72	6.29725	90.5606	2.72292	110.991	2.81604
1354.65	5.95685	1411.27	3.60732	1517.81	3.69236	1581.93	2.64217	1751.92	4.46383	1908.62	6.31816	90.5646	2.6951	110.995	2.8023
1353.87	6.0919	1411.18	3.62708	1518.88	3.64182	1581.25	2.69782	1751.91	4.46233	1908.96	6.26661	90.5686	2.9758	110.999	2.84035
1354.78	5.99464	1411.07	3.60801	1518.66	3.76786	1581.59	2.64338	1752.13	4.43629	1908.64	6.3283	90.5726	2.84387	111.003	2.89748
1355.14	5.93926	1412.42	3.5156	1518.14	3.85331	1582.17	2.61015	1751.94	4.53738	1909.01	6.14435	90.5766	2.89134	111.007	2.90383
1355.38	5.93576	1411.3	3.75644	1520.68	3.51097	1581.02	2.83516	1752.92	4.48822	1908.95	6.11057	90.5806	2.91328	111.011	2.8571
1355.84	5.9203	1413.04	3.5797	1517.4	3.88164	1583.19	2.60429	1752.99	4.46836	1908.5	6.15363	90.5846	3.09334	111.015	2.83879
1355.33	6.06496	1411.63	3.71058	1518.14	3.84041	1580.64	2.9158	1753.65	4.3846	1908.42	6.16807	90.5886	2.72242	111.019	3.30602
1354.6	6.16329	1410.97	3.76173	1518.41	3.85418	1583.09	2.61731	1752.67	4.50004	1908.7	6.1199	90.5926	3.07126	111.023	3.19223
1354.78	6.16726	1411.25	3.73069	1520.77	3.63208	1583.44	2.58658	1753.32	4.48787	1907.02	6.27425	90.5966	2.68123	111.027	3.20298
1355.16	6.09965	1411.66	3.823	1520.65	3.68331	1582.65	2.79697	1754.24	4.44734	1907.36	6.14694	90.6006	2.67058	111.031	3.3344
1355.04	6.14865	1413.18	3.70663	1520.32	3.67899	1583.76	2.69363	1754.5	4.4216	1907.13	6.20268	90.6046	2.43717	111.035	3.14751
1355.44	6.19771	1412.84	3.71621	1520.56	3.67378	1584.62	2.57998	1752.97	4.61251	1906.35	6.27351	90.6086	3.1936	111.039	3.32209
1357.69	5.97179	1412.14	3.80232	1519.8	3.75965	1583.42	2.72386	1753.8	4.52442	1906.46	6.27175	90.6126	2.95554	111.043	3.30997
1356.32	6.12241	1413.63	3.6147	1520.07	3.87336	1584.57	2.53588	1753.34	4.58268	1908.29	6.01649	90.6166	2.58766	111.047	3.08123
1357.05	6.04832	1411.45	3.91209	1521.7	3.72303	1583.73	2.7768	1754.95	4.48988	1907.35	6.03907	90.6206	2.81755	111.051	3.31826
1356.47	6.13356	1412.35	3.89642	1518.91	4.03595	1584.22	2.76781	1753.89	4.62942	1907.71	5.96408	90.6246	2.9076	111.055	3.34259
1355.86	6.28758	1413.37	3.83153	1519.89	3.8995	1583.71	2.83748	1753.31	4.70973	1907.22	6.03448	90.6286	2.87298	111.059	3.2398
1358.14	6.03898	1412.86	3.82706	1520.61	3.84718	1585.84	2.52919	1753.04	4.75664	1907.13	6.05602	90.6326	2.87971	111.063	3.42223
1357.29	6.17421	1414.09	3.69587	1519.4	4.04333	1585.47	2.60324	1754.22	4.60539	1906.67	6.0794	90.6366	2.88639	111.067	3.32458
1357	6.1838	1414.15	3.71637	1522.01	3.81098	1584.29	2.84944	1754.27	4.67842	1906.72	5.96224	90.6406	2.78838	111.071	3.21586
1357.78	6.09161	1413.41	3.87595	1522.56	3.74173	1584.83	2.86829	1756.15	4.4898	1906.86	5.91824	90.6446	2.86576	111.075	2.9498
1358.34	6.09982	1414.61	3.78838	1521.16	3.90282	1585.52	2.77516	1756.38	4.47001	1906.32	5.99135	90.6486	2.76373	111.079	2.8704
1357.62	6.22586	1414.78	3.7979	1521.69	3.83733	1585.57	2.78036	1756.17	4.51378	1907.39	5.8524	90.6526	2.91254	111.083	2.99081
1357.98	6.21819	1415.37	3.68534	1521.25	3.88357	1584.21	2.92987	1755.91	4.54763	1905.81	6.07605	90.6566	2.93152	111.087	2.91351
1358.67	6.13063	1414.46	3.78616	1520.36	4.0905	1588.44	2.4611	1755.92	4.63423	1905.42	6.01942	90.6606	2.79698	111.091	3.0951
1358.14	6.1988	1414.25	3.88011	1521.06	4.0635	1585.59	2.90356	1756.52	4.6039	1906.69	5.81928	90.6646	2.85991	111.095	3.07541
1357.32	6.3738	1415.27	3.87695	1520.6	4.11447	1587.05	2.73508	1756.66	4.6027	1906.39	5.84494	90.6686	2.78906	111.099	3.12119
1358.42	6.2997	1415.66	3.81067	1522.66	3.84925	1588.13	2.58412	1756.24	4.6525	1905.09	5.99894	90.6726	2.85553	111.103	3.06397
1358.99	6.23137	1415.04	3.8623	1522.39	3.89174	1587.19	2.70503	1756.55	4.58805	1905.9	5.9082	90.6766	2.92236	111.107	2.81809
1357.58	6.38335	1416.52	3.72033	1523.87	3.72162	1585.99	2.91632	1755.83	4.72663	1904.05	6.04962	90.6806	2.85087	111.111	2.90447
1359.32	6.19591	1415.87	3.82102	1523.81	3.84937	1586.02	3.00468	1756.38	4.73103	1905.85	5.78358	90.6846	2.86456	111.115	3.02074
1358.5	6.34872	1415.67	3.89361	1523.66	3.86873	1587.25	2.86688	1757.99	4.58109	1906.29	5.71988	90.6886	3.138	111.119	2.92512
1359.95	6.23514	1417.21	3.74182	1524.15	3.79732	1586.95	2.90641	1757.47	4.63345	1902.76	6.16072	90.6926	2.68435	111.123	2.97694
1358.53	6.41008	1417.21	3.76246	1525.22	3.67241	1588.03	2.76111	1755.88	4.83411	1903.68	6.02136	90.6966	2.81061	111.127	3.11759
1359.15	6.34538	1417.89	3.67605	1525.04	3.71859	1589.08	2.64544	1757.14	4.68608	1905.64	5.75967	90.7006	2.97852	111.131	2.6045
1359.18	6.34783	1416.48	3.85368	1522.42	4.08716	1589.37	2.72555	1757.93	4.70611	1904.44	5.82031	90.7046	2.71481	111.135	2.72596
1359.36	6.34929	1417.72	3.74624	1525.05	3.87049	1590.34	2.59687	1757.84	4.73408	1905.36	5.69185	90.7086	2.84629	111.139	2.98172
1359.4	6.43967	1417.03	3.90549	1523.43	4.09597	1589.01	2.7915	1757.54	4.79145	1903.74	5.88978	90.7126	2.82647	111.143	2.89321
1360.13	6.37433	1418.2	3.79239	1525.09	3.86271	1589.16	2.74336	1758.88	4.64878	1903.88	5.86365	90.7166	2.75227	111.147	2.8346
1360.24	6.36262	1418.54	3.74992	1523.22	4.07179	1589.69	2.71949	1757.9	4.73566	1904.24	5.80697	90.7206	2.88819	111.151	2.96347
1358.95	6.50656	1416.29	3.98438	1522.91	4.11129	1589.84	2.77434	1757.82	4.86752	1903.97	5.76301	90.7246	2.88926	111.155	3.00502
1359.82	6.41988	1417.89	3.82641	1524.97	3.94071	1588.94	2.93499	1757.7	4.89798	1902.91	5.85127	90.7286	2.91096	111.159	2.93944
1359.3	6.5788	1418.6	3.85663	1525.06	3.99109	1588.57	3.03481	1758.94	4.77224	1903.43	5.76416	90.7326	2.84673	111.163	3.07145
1360.48	6.46361	1418.39	3.91613	1526.22	3.86944	1589.6	2.8501	1758.23	4.84372	1902.86	5.84518	90.7366	2.9039	111.167	2.84201
1361.21	6.39114	1417.97	3.94446	1525.66	3.95388	1588.82	2.95356	1759.8	4.67113	1903.55	5.74211	90.7406	2.83116	111.171	2.94538
1360.53	6.46836	1418.14	3.93441	1524.17	4.08273	1590.12	2.84637	1760.13	4.69731	1903.38	5.66223	90.7446	2.72886	111.175	3.0942
1360.45	6.49369	1417.74	3.94108	1523.73	4.19167	1589.33	3.03965	1760.61	4.70707	1903.15	5.6428	90.7486	2.81769	111.179	2.94205
1360.44	6.57791	1418.11	3.94895	1526.76	3.92544	1590.03	2.93711	1759.57	4.85908	1903.14	5.64577	90.7526	2.53373	111.183	2.69271
1360.33	6.63959	1418.33	4.05172	1525.46	4.0911	1592.01	2.69421	1759.92	4.78331	1903.04	5.67864	90.7566	2.82038	111.187	2.74793
1360.95	6.54151	1419.35	3.94308	1526.13	4.00711	1591.14	2.80615	1759.95	4.78559	1903.94	5.5404	90.7606	2.83353	111.191	3.17516
1360.87	6.57215	1418.83	3.96747	1525.1	4.11292	1590.3	2.99888	1759.84	4.86903	1903.06	5.57296	90.7646	2.64898	111.195	3.0048
1360.49	6.60124	1419.53	3.8957	1525.71	4.02996	1590.48	3.03007	1760.53	4.85001	1902.43	5.60781	90.7686	2.45187	111.199	2.90268
1361.4	6.60833	1418.09	4.08015	1525.29	4.18698	1589.87	3.1257	1760.71	4.84162	1903.36	5.47398	90.7726	2.73319	111.203	2.93035
1361.24	6.67735	1420.39	3.93966	1525.34	4.22176	1591.34	2.94139	1760.73	4.81691	1901.87	5.64127	90.7766	2.96912	111.207	3.00375
1361.09	6.71261	1419.61	4.0825	1526.43	4.09197	1592.48	2.76995	1759.39	5.00819	1902.77	5.55157	90.7806	2.80843	111.211	2.86172
1361.26	6.66898	1417.46	4.29362	1526.78	4.01383	1588.69	3.29284	1759.75	4.9933	1902.35	5.53372	90.7846	2.71177	111.215	3.02866
1361.13	6.70592	1419.54	4.05521	1525.42	4.16212	1591.72	3.01327	1761.55	4.85912	1900.04	5.75102	90.7886	2.94002	111.219	2.72751
1361.68	6.72641	1418.95	4.1103	1526.66	4.06089	1590.95	3.12449	1760.85	4.93697	1902.14	5.47673	90.7926	2.83387	111.223	3.01228
1361.8	6.75649	1421.63	3.88043	1527.23	4.1328	1594.23	2.71943	1760.1	5.04404	1902.06	5.49022	90.7966	2.52064	111.227	2.9615
1362.2	6.70057	1420.99	4.04302	1528.22	4.04973	1594.14	2.74256	1760.56	4.97041	1902.21	5.47565	90.8006	2.76172	111.231	3.22673
1363.14	6.58892	1421.37	3.9908	1526.43	4.23961	1593.76	2.77223	1761.36	4.93354	1901.99	5.45851	90.8046	2.58912	111.235	3.34793
1361.81	6.75178	1420.28	4.08762	1526.57	4.24489	1593.55	2.91337	1760.55	5.10966	1899.84	5.6091	90.8086	2.78344	111.239	3.14164
1362.33	6.75704	1421.31	4.00166	1528.58	3.98291	1596.94	2.54471	1761.56	4.99744	1900.84	5.4721	90.8126	3.19089	111.243	3.15688
1363.17	6.71523	1420.38	4.07202	1526.52	4.32848	1593.56	2.98151	1761.97	4.95149	1901.48	5.4193	90.8166	2.85371	111.247	3.44123
1362.67	6.78939	1419.99	4.21559	1528.56	4.18743	1593.43	2.88071	1761.01	5.07594	1901.67	5.39956	90.8206	2.85848	111.251	3.21319
1362.59	6.78359	1419.53	4.34296	1529.64	4.06336	1592.91	3.13062	1761.47	5.04115	1900.56	5.50351	90.8246	2.88018	111.255	3.33361
1362.61	6.79446	1421.7	4.081	1528.06	4.20422	1595.41	2.88991	1763.48	4.90211	1899.79	5.4996	90.8286	2.99546	111.259	3.09336
1361.97	6.92493	1422.38	3.98554	1529.06	4.12303	1595.58	2.87522	1761.68	5.13984	1900.52	5.37746	90.8326	2.93093	111.263	2.89137
1363.49	6.83175	1421.45	4.12178	1528.95	4.08886	1595.45	2.89876	1761.91	5.09588	1899.95	5.46886	90.8366	2.98829	111.267	2.95178
1364.55	6.71874	1420.94	4.20522	1528.01	4.32699	1593.72	3.12054	1762.74	5.00674	1900.47	5.39829	90.8406	2.85694	111.271	2.86351
1362.74	6.90996	1422.8	4.11587	1530.17	4.13423	1593.9	3.22418	1762.06	5.08433	1900.37	5.36999	90.8446	3.00562	111.275	2.92129
1362.64	6.91994	1424.7	3.90878	1529.52	4.19326	1595.73	3.02363	1761.87	5.20259	1900.33	5.30324	90.8486	2.84488	111.279	2.85658
1364.23	6.78076	1422.99	4.06662	1530.2	4.1012	1598.08	2.69482	1762.55	5.15852	1898.81	5.45981	90.8526	2.79052	111.283	2.9566
1363.44	6.95131	1421.55	4.20223	1529.82	4.14905	1596.41	2.93549	1762.53	5.15698	1900.21	5.2846	90.8566	2.98287	111.287	2.74301
1364.24	6.87392	1423.28	4.04565	1530.87	4.07288	1595.39	3.02086	1763.28	5.08398	1900.47	5.25708	90.8606	2.67422	111.291	3.11392
1363.51	6.97046	1421.73	4.30101	1528.79	4.41115	1597.05	2.93328	1762.96	5.11114	1900.78	5.20533	90.8646	2.80428	111.295	2.90137
1363.53	6.96132	1423.52	4.17186	1529.19	4.3711	1594.22	3.35655	1763.59	5.10201	1898.76	5.36559	90.8686	3.08946	111.299	2.91656
1364.4	6.90381	1424.04	4.08436	1530.72	4.17517	1595.3	3.22129	1765.04	5.01537	1899.44	5.26023	90.8726	3.04596	111.303	2.86979
1365.86	6.82013	1423.97	4.09072	1529.25	4.3359	1593.16	3.50512	1765.03	5.04446	1899.16	5.27387	90.8766	2.94101	111.307	2.86536
1364.74	6.96175	1423.75	4.09459	1528.04	4.51778	1593.24	3.46964	1763.85	5.17456	1898.81	5.3254	90.8806	2.88119	111.311	2.953
1365.36	6.89259	1424.49	4.02541	1530.42	4.32115	1597.86	2.95567	1764.18	5.13543	1899.16	5.25813	90.8846	2.89609	111.315	2.87911
1365.26	6.90857	1423.01	4.31508	1531.43	4.25363	1597.71	3.04969	1764.31	5.17655	1898.36	5.29354	90.8886	3.00068	111.319	3.06443
1364.94	6.97343	1425.18	4.11043	1530.77	4.32189	1598.5	2.95113	1765.58	5.09228	1898.89	5.17022	90.8926	2.89765	111.323	2.93442
1364.78	7.05322	1425.21	4.09562	1529.67	4.44902	1597.53	3.07314	1764.94	5.20667	1897.18	5.36745	90.8966	2.89555	111.327	2.7064
1365.28	7.02509	1424.41	4.14913	1531.47	4.2261	1598.36	2.94688	1765.25	5.14735	1899.05	5.15322	90.9006	2.81392	111.331	2.9113
1364.29	7.15678	1424.59	4.12734	1530.35	4.3739	1598.11	3.07877	1764.64	5.23611	1898.73	5.17986	90.9046	2.93016	111.335	2.83053
1364.39	7.13369	1425.34	4.12946	1530.16	4.52219	1597.85	3.18315	1763.5	5.37899	1897.21	5.33027	90.9086	2.79499	111.339	2.89136
1365.39	7.02779	1424.64	4.29377	1530.64	4.47061	1598.62	3.0812	1765.3	5.27624	1897.7	5.17708	90.9126	2.80058	111.343	2.95318
1364.41	7.24588	1423.64	4.38682	1533.75	4.08407	1598.23	3.12966	1766.88	5.08312	1897.15	5.2035	90.9166	2.89219	111.347	2.82906
1365.89	7.11896	1423.99	4.34321	1532.7	4.22202	1600.25	2.88255	1764.94	5.3405	1897.04	5.20134	90.9206	2.93058	111.351	2.86734
1366.41	7.03681	1425	4.25042	1530.48	4.48364	1598.47	3.12397	1765.42	5.25238	1897.31	5.17175	90.9246	2.98845	111.355	2.92331
1366.52	7.03296	1424.5	4.30468	1531.31	4.4369	1598.2	3.27036	1766.04	5.20185	1897.05	5.20495	90.9286	3.03096	111.359	2.83997
1364.92	7.21504	1426.67	4.16644	1532.3	4.43253	1599.38	3.13115	1765.64	5.33722	1896.52	5.1606	90.9326	3.04475	111.363	3.10773
1366.01	7.18419	1425.84	4.30541	1533.81	4.25325	1600.22	3.04539	1766.66	5.25338	1896.18	5.17279	90.9366	2.9599	111.367	2.9432
1367.88	7.00602	1425.97	4.23723	1532.41	4.41244	1598.6	3.23518	1766.97	5.23844	1895.97	5.2043	90.9406	3.26836	111.371	2.96269
1365.92	7.23768	1425.48	4.32742	1532.64	4.36086	1600.44	3.03342	1767.74	5.12968	1895.77	5.22854	90.9446	2.94718	111.375	2.81942
1367.43	7.07921	1426.17	4.22456	1534.04	4.18747	1599.83	3.18385	1765.96	5.34079	1896.99	5.07786	90.9486	3.11834	111.379	3.08159
1366.33	7.18494	1427.49	4.18282	1532.61	4.47078	1600.43	3.17454	1766	5.40968	1897.17	4.97792	90.9526	3.18313	111.383	2.96962
1366.12	7.29304	1427.46	4.24444	1532.35	4.5834	1600.11	3.19902	1766.65	5.41293	1895.95	5.07303	90.9566	3.27866	111.387	2.73841
1367.04	7.28037	1427.35	4.24645	1533.48	4.46432	1601.13	3.08232	1765.77	5.51063	1897.41	4.88641	90.9606	3.22784	111.391	2.78873
1366.76	7.30221	1427.52	4.18477	1532.15	4.57681	1600.29	3.16053	1766.66	5.39722	1896.22	5.03454	90.9646	3.11373	111.395	2.91166
1367.05	7.2694	1426.76	4.29514	1533.67	4.39684	1601.18	3.16545	1765.96	5.48977	1895.33	5.13223	90.9686	3.41835	111.399	2.89387
1366.14	7.36146	1427.29	4.26276	1534.25	4.34127	1603.33	2.95825	1765.97	5.52387	1895.31	5.12811	90.9726	3.2017	111.403	3.0598
1366.92	7.34529	1428.98	4.19527	1533.36	4.59114	1601.02	3.2789	1766.61	5.52265	1895.23	5.00341	90.9766	3.39659	111.407	2.66409
1367.49	7.36387	1427.59	4.4037	1533.12	4.64226	1601.43	3.21412	1767.92	5.39588	1892.78	5.31494	90.9806	3.07624	111.411	2.9192
1367.84	7.33177	1427.79	4.36467	1533.99	4.51773	1601.2	3.22576	1767.31	5.46372	1891.67	5.42347	90.9846	3.08962	111.415	2.86198
1368.22	7.28976	1428.62	4.22501	1534.01	4.49635	1603.36	3.03601	1767.41	5.44077	1891.96	5.38675	90.9886	3.19989	111.419	2.87201
1367.55	7.34067	1427.99	4.29152	1534.55	4.44979	1603.25	3.10751	1768.01	5.40457	1890.71	5.53782	90.9926	3.09557	111.423	2.91481
1367.74	7.37904	1428.54	4.34425	1534.81	4.4365	1602.76	3.19234	1769	5.39278	1892.12	5.28334	90.9966	3.3519	111.427	2.75018
1368.12	7.407	1429.18	4.33729	1535.99	4.45005	1604	3.0461	1768.71	5.44298	1895.05	4.87744	91.0006	3.32576	111.431	2.91084
1367.73	7.47961	1429.6	4.2728	1535.51	4.47165	1602.67	3.19065	1766.78	5.68603	1892.42	5.21338	91.0046	3.08655	111.435	3.07713
1369.27	7.29394	1428.91	4.34615	1536.32	4.38431	1601.97	3.30682	1768.57	5.44561	1892.42	5.18656	91.0086	3.2173	111.439	2.81382
1369.05	7.3269	1429.76	4.25596	1536.39	4.34839	1603.25	3.26378	1768.86	5.41926	1895.37	4.84557	91.0126	3.16511	111.443	2.70788
1368.45	7.39308	1429.01	4.36993	1535.26	4.5004	1602.21	3.4073	1768.76	5.51405	1895.37	4.76784	91.0166	3.08652	111.447	3.13413
1367.96	7.554	1429.48	4.42435	1534.57	4.65492	1602.58	3.34196	1768.48	5.61079	1893.61	4.92777	91.0206	3.16993	111.451	3.19234
1368.26	7.54619	1427.29	4.6798	1535.44	4.68675	1602.03	3.44919	1769.21	5.51676	1893.44	4.94296	91.0246	3.13951	111.455	3.02456
1367.53	7.62639	1428.63	4.53832	1536.1	4.5683	1602.44	3.47845	1768.92	5.56457	1893.47	4.93572	91.0286	3.16458	111.459	2.94101
1367.05	7.68981	1429.32	4.4188	1537.24	4.41082	1603.05	3.34392	1768.2	5.61814	1893.07	4.97086	91.0326	3.09074	111.463	3.06958
1368.54	7.54872	1428.61	4.52289	1536.03	4.52327	1602.59	3.48872	1770.29	5.47963	1892.5	4.99957	91.0366	2.99453	111.467	3.01354
1369.12	7.55921	1428.63	4.57995	1537.33	4.40791	1599.61	3.92077	1770.3	5.55185	1892.45	4.94817	91.0406	2.90987	111.471	2.7806
1370.01	7.46563	1430.01	4.48811	1537.8	4.45987	1600.33	3.80491	1770.12	5.57729	1892.3	4.94858	91.0446	2.79629	111.475	3.11218
1369.24	7.57716	1428.08	4.71058	1537.04	4.60542	1602.36	3.6388	1770.29	5.58008	1893.68	4.80351	91.0486	2.58791	111.479	2.86498
1370.11	7.46959	1430.99	4.36899	1535.87	4.70637	1605.13	3.36078	1770.01	5.59874	1890.57	5.13731	91.0526	2.79172	111.483	3.16505
1369.69	7.52823	1429.82	4.5257	1536.89	4.58036	1604.67	3.38194	1770.27	5.60454	1891.44	5.0142	91.0566	2.69773	111.487	3.27924
1370.99	7.46504	1430.42	4.50426	1536.29	4.63244	1603.3	3.57633	1771.39	5.53027	1890.4	5.04585	91.0606	2.65537	111.491	3.48559
1370.6	7.55235	1432.05	4.4314	1537.48	4.56738	1601.01	3.88551	1772.44	5.45207	1891.37	4.91782	91.0646	2.80997	111.495	3.39763
1370.79	7.51611	1431.15	4.51188	1538.74	4.53151	1606.5	3.26612	1771.42	5.55868	1892.06	4.85669	91.0686	2.8901	111.499	3.34323
1370.37	7.57085	1431.92	4.40652	1538.41	4.54201	1606.91	3.26499	1770.09	5.71744	1889.97	5.09804	91.0726	2.99841	111.503	3.52894
1371.67	7.42305	1431.54	4.44156	1536.85	4.73475	1607.39	3.19539	1770.48	5.69708	1891.19	4.91299	91.0766	3.10011	111.507	3.14147
1370.91	7.60681	1431.66	4.44944	1536.47	4.7809	1604.46	3.59093	1771.13	5.7174	1890.07	4.94678	91.0806	2.9592	111.511	3.46731
1370.53	7.68217	1431.53	4.56217	1535.64	4.87518	1609.47	2.93288	1771.5	5.68509	1889.21	4.99639	91.0846	2.95693	111.515	3.37012
1370.04	7.76991	1431.69	4.58848	1538.22	4.66007	1606.79	3.38239	1772.16	5.62812	1890.87	4.80427	91.0886	2.86902	111.519	3.22058
1371.28	7.60371	1431.58	4.58182	1538.38	4.70721	1607.43	3.36412	1771.88	5.64784	1890.66	4.81493	91.0926	2.95866	111.523	3.36084
1371.13	7.62498	1430.88	4.66238	1537.83	4.76983	1609.56	3.06364	1772.29	5.58986	1888.14	5.11101	91.0966	2.96499	111.527	3.0487
1371.28	7.6905	1432.53	4.4815	1538.63	4.64837	1607.6	3.32197	1772.02	5.67895	1889.68	4.86293	91.1006	2.89778	111.531	2.99969
1372.41	7.59677	1432.59	4.51895	1537.35	4.77587	1606.68	3.44954	1773.07	5.64458	1888.23	4.99938	91.1046	2.9443	111.535	2.92763
1371.2	7.75867	1431.82	4.69306	1538.46	4.73887	1607.92	3.36067	1773.12	5.62883	1884.96	5.37146	91.1086	2.95758	111.539	2.86142
1370.78	7.8118	1430.69	4.82476	1539.6	4.66735	1608.46	3.35984	1771.71	5.79815	1886.67	5.16594	91.1126	2.89941	111.543	2.92865
1370.92	7.7824	1431.03	4.77187	1539.6	4.69538	1607.9	3.4365	1772.51	5.69919	1885.98	5.24868	91.1166	3.30989	111.547	3.00767
1371.35	7.80309	1432.22	4.66836	1538.92	4.76125	1609.43	3.21619	1772.2	5.77764	1885.05	5.29751	91.1206	3.26501	111.551	2.87498
1372.65	7.73522	1432.73	4.57871	1538.26	4.87051	1606.13	3.65546	1773.07	5.76693	1883.75	5.42274	91.1246	3.2414	111.555	2.9742
1372.41	7.78155	1433.36	4.62588	1541.91	4.40204	1606.64	3.6519	1771.88	5.92641	1884.58	5.29164	91.1286	3.09434	111.559	2.86883
1371.91	7.83591	1432.6	4.7646	1539.66	4.72809	1606.14	3.81141	1772.93	5.79847	1883.82	5.36131	91.1326	3.19928	111.563	2.74104
1371.58	7.87019	1433.36	4.66009	1539.91	4.77824	1608.78	3.50332	1772.16	5.89908	1884.73	5.28308	91.1366	3.08946	111.567	3.17017
1372.89	7.7665	1433.95	4.59264	1539.96	4.79899	1608.38	3.55926	1772.48	5.82118	1884.16	5.3121	91.1406	3.16991	111.571	3.1034
1371.54	8.00733	1432.54	4.72943	1539.94	4.75957	1608	3.62087	1773.18	5.84123	1884.42	5.1901	91.1446	3.4158	111.575	2.79271
1373.21	7.80463	1432.13	4.87847	1540.17	4.74612	1609.2	3.47138	1773.03	5.92364	1884.58	5.14783	91.1486	3.36919	111.579	2.8815
1372.11	7.93268	1434.09	4.76461	1539.2	4.88477	1610.84	3.39327	1773.78	5.84588	1883.4	5.28585	91.1526	3.27627	111.583	2.84844
1372.27	7.94135	1434.49	4.68919	1540.32	4.85108	1611.11	3.33864	1773.76	5.8352	1886.88	4.8619	91.1566	3.02578	111.587	2.77393
1372.75	7.90027	1432.99	4.85241	1540.81	4.82576	1609.33	3.56616	1773.51	5.881	1885.91	4.97219	91.1606	3.19956	111.591	3.03763
1373.5	7.91786	1432.93	4.84097	1541.52	4.73514	1611.7	3.27648	1773	5.96126	1883.51	5.18115	91.1646	2.95764	111.595	2.76351
1373.13	7.96651	1435.51	4.56426	1541.46	4.73964	1608.44	3.71533	1773.89	5.93818	1882.34	5.2691	91.1686	3.13911	111.599	2.82034
1373.76	7.90281	1435.25	4.71616	1539.75	4.9477	1610.46	3.53384	1775.32	5.79102	1883.21	5.16468	91.1726	3.03609	111.603	2.93745
1373.98	7.85179	1435.37	4.74176	1541.63	4.76252	1610.9	3.54459	1774.3	5.925	1883.3	5.1445	91.1766	3.25626	111.607	2.97673
1373.64	7.94072	1433.79	4.92754	1542.19	4.79938	1612.75	3.2833	1775.21	5.83962	1883.41	5.14605	91.1806	3.03658	111.611	2.98262
1374.52	7.92407	1434.3	4.82542	1540.13	5.08257	1612.73	3.2902	1773.57	6.03478	1883.09	5.10474	91.1846	3.26157	111.615	2.91687
1374.01	7.98305	1435.12	4.71521	1543.66	4.6349	1611.73	3.42487	1772.73	6.14773	1882.2	5.15283	91.1886	3.19373	111.619	3.05749
1374.61	7.91136	1434.41	4.87432	1541.66	4.87389	1609.72	3.80592	1774.23	6.06991	1883.06	5.04174	91.1926	3.25294	111.623	2.93077
1374.02	8.00002	1436.04	4.76044	1541.87	4.86534	1611.22	3.63483	1775.62	5.89083	1881.48	5.23688	91.1966	3.49238	111.627	3.07153
1374.27	7.98544	1436.15	4.78834	1542.74	4.83514	1607.68	4.08998	1776.19	5.84352	1883.19	5.02605	91.2006	2.8703	111.631	3.00669
1374.91	8.00259	1435.26	4.85352	1543.41	4.81883	1607.54	4.12289	1774.53	6.02205	1883.67	4.91929	91.2046	3.47114	111.635	2.80258
1374.24	8.10004	1435.76	4.79623	1542.95	4.8762	1612.43	3.4907	1775.46	5.911	1886.11	4.53753	91.2086	3.09797	111.639	3.0064
1374.22	8.1194	1436.27	4.75276	1543.45	4.80358	1610.83	3.78496	1774.71	6.13256	1886.03	4.54115	91.2126	3.41136	111.643	2.80978
1374.48	8.08247	1435.75	4.89323	1542.57	4.91743	1611.81	3.72098	1774.79	6.14887	1881.6	5.08056	91.2166	3.19887	111.647	3.15216
1373.4	8.21544	1436.3	4.91628	1543.75	4.76052	1610.73	3.8478	1776.5	5.96927	1881.01	5.14293	91.2206	3.20566	111.651	2.98513
1374.99	8.11637	1436.61	4.85377	1542.47	5.02001	1612.71	3.6134	1775.78	6.05489	1882.4	4.94575	91.2246	3.45674	111.655	3.05045
1374.42	8.23581	1437.35	4.76032	1541.54	5.18922	1612.54	3.60406	1776.03	6.05314	1881.84	4.9413	91.2286	3.35953	111.659	3.11321
1375.45	8.11347	1435.59	4.93813	1542.53	5.06139	1613.6	3.54239	1775.9	6.10245	1882.52	4.80888	91.2326	3.22747	111.663	2.74143
1374.66	8.18352	1437.57	4.77278	1543.17	4.94834	1612.05	3.82994	1775.26	6.23536	1881.05	4.99022	91.2366	2.9194	111.667	3.03373
1374.66	8.19409	1437.56	4.87858	1543.42	4.94342	1612.7	3.75271	1775.2	6.24357	1880.52	5.05124	91.2406	3.01793	111.671	3.04138
1374.06	8.323	1436.95	4.96051	1543.41	4.97033	1612.54	3.7852	1777.26	6.02643	1880.82	5.02198	91.2446	2.53628	111.675	3.17922
1373.75	8.44497	1437.25	4.88279	1543	5.11641	1612.32	3.78601	1777.09	6.01715	1880.54	4.98923	91.2486	2.84227	111.679	3.02015
1374.75	8.32693	1437.34	4.90475	1544.32	5.00276	1613.33	3.71197	1775.85	6.20929	1880.51	4.93318	91.2526	2.85502	111.683	3.05283
1375.36	8.24793	1437.65	4.84162	1543.98	5.07592	1613.49	3.78465	1776.13	6.28832	1879.71	5.01183	91.2566	3.26106	111.687	2.92437
1376.04	8.16699	1437.46	4.9994	1541.9	5.25744	1613.67	3.77747	1777.95	6.07169	1881.19	4.82951	91.2606	3.03202	111.691	3.0485
1375.55	8.28812	1437.77	4.96907	1544.37	4.9662	1613.66	3.7608	1777.53	6.10782	1880.23	4.95705	91.2646	3.19669	111.695	2.84983
1375.84	8.33855	1437.82	4.98546	1545.01	4.96883	1614.26	3.69122	1777.53	6.1118	1880.38	4.83603	91.2686	3.10792	111.699	2.88717
1376.21	8.29345	1438.32	4.91966	1544.73	5.07978	1614.49	3.67533	1776.81	6.20558	1878.54	5.0007	91.2726	3.24311	111.703	3.12338
1376.38	8.2761	1437.34	5.00678	1544.03	5.13101	1615.06	3.73857	1777.66	6.18476	1879.69	4.844	91.2766	3.41499	111.707	3.40795
1375.69	8.3987	1438.15	4.94934	1544.82	5.03099	1613.83	3.91396	1777.97	6.21935	1881.77	4.59138	91.2806	2.9573	111.711	3.27898
1375.52	8.43613	1437.98	5.08621	1544.13	5.10088	1615.47	3.71272	1778.3	6.18054	1882.76	4.47739	91.2846	3.24322	111.715	3.4852
1376.05	8.47227	1437.85	5.10068	1546.3	4.86679	1614.69	3.80646	1777.18	6.28985	1882.73	4.39942	91.2886	3.03193	111.719	3.20294
1376.97	8.35761	1438.69	5.01628	1545.33	5.06874	1615.66	3.66608	1777.62	6.23403	1882.73	4.33951	91.2926	3.25414	111.723	3.4859
1376.59	8.40913	1437.74	5.11674	1545.99	5.04386	1615.14	3.81371	1778.76	6.18048	1882.99	4.30888	91.2966	3.24634	111.727	3.29475
1376.98	8.35817	1438.01	5.07444	1547.17	4.90085	1616.63	3.71138	1779.2	6.19304	1883.19	4.27964	91.3006	3.14136	111.731	3.20479
1376.26	8.48449	1437.69	5.21604	1545.94	5.02346	1617.16	3.60976	1776.81	6.48823	1881.6	4.45393	91.3046	3.36095	111.735	3.3794
1376.4	8.53902	1439.1	5.11167	1544.14	5.24798	1616.92	3.64734	1778.71	6.24612	1881.56	4.44213	91.3086	3.39614	111.739	3.39053
1376.16	8.6151	1438.63	5.1693	1546.25	5.05777	1617.2	3.62424	1778.02	6.34017	1881.89	4.335	91.3126	3.34223	111.743	3.22209
1377.75	8.41193	1438.89	5.14267	1547.2	5.07346	1616.85	3.73485	1778.59	6.27946	1881.53	4.34506	91.3166	3.06031	111.747	3.43415
1376.25	8.57577	1438.08	5.20289	1547.22	5.06756	1618.1	3.68543	1778.56	6.38342	1878.31	4.73974	91.3206	3.12448	111.751	3.19939
1377.11	8.50763	1439.12	5.13404	1545.79	5.21478	1619.08	3.56747	1778.35	6.43102	1877.82	4.79878	91.3246	3.3323	111.755	3.18432
1376.2	8.70704	1439.4	5.21142	1545.85	5.20952	1616.16	3.93519	1780.04	6.23962	1877.95	4.75644	91.3286	2.94864	111.759	3.17174
1378.27	8.50263	1440.16	5.14964	1546.74	5.12372	1615.49	4.05633	1779.25	6.3446	1878.14	4.65	91.3326	3.33112	111.763	3.15981
1377.57	8.57146	1440.37	5.11837	1548.21	5.01982	1615.57	4.08098	1778.5	6.40464	1877.42	4.69187	91.3366	3.24951	111.767	3.30793
1377.42	8.55464	1439.26	5.23948	1546.74	5.29545	1617.89	3.85791	1779.44	6.37675	1879.21	4.48187	91.3406	3.15149	111.771	3.27529
1376.92	8.66919	1438.76	5.27292	1547.18	5.21595	1618.63	3.76178	1779.73	6.40866	1877.49	4.69755	91.3446	3.28102	111.775	3.35979
1377.93	8.63875	1440.9	5.13116	1547.81	5.12265	1614.93	4.23837	1779.7	6.4015	1877.7	4.67038	91.3486	3.28521	111.779	3.20119
1377.93	8.64463	1440.71	5.237	1546.62	5.25121	1618.57	3.78154	1779.15	6.48367	1877.52	4.57133	91.3526	3.30222	111.783	3.50896
1377.54	8.7268	1440.07	5.2735	1548.45	5.06766	1618.98	3.74895	1779.67	6.4283	1876.32	4.69419	91.3566	3.38004	111.787	3.41992
1378.7	8.5786	1439.23	5.38399	1547.24	5.31783	1618.66	3.88621	1780.4	6.34949	1875.43	4.8249	91.3606	3.12968	111.791	3.38198
1377.66	8.69248	1441.65	5.10914	1547.45	5.36991	1618.28	3.96169	1777.61	6.79244	1875.65	4.77572	91.3646	3.14603	111.795	3.12496
1378.8	8.64358	1440.45	5.2648	1548.98	5.16129	1619.16	3.8551	1779.17	6.60982	1877.06	4.59726	91.3686	3.12274	111.799	3.3907
1378.69	8.72585	1441.36	5.26043	1547.49	5.30087	1618.4	3.95805	1780.74	6.42088	1874.4	4.85245	91.3726	2.88383	111.803	3.14262
1379.07	8.68836	1440.94	5.33911	1548.3	5.22021	1619.75	3.7945	1780.39	6.47777	1874.92	4.73293	91.3766	3.27895	111.807	3.41256
1378.3	8.77074	1442.57	5.14963	1549.4	5.1923	1619	3.95255	1780.59	6.46845	1875.3	4.66207	91.3806	3.24422	111.811	3.33983
1378.1	8.80064	1441.12	5.29919	1547.12	5.52874	1617.74	4.19093	1780.77	6.50132	1875.1	4.68117	91.3846	3.19047	111.815	3.17216
1378.58	8.81575	1441.43	5.26053	1548.02	5.41394	1619.88	3.92077	1780.65	6.57549	1874.56	4.7586	91.3886	3.1658	111.819	3.29126
1378.37	8.88016	1441.5	5.34953	1548.18	5.36261	1619.02	4.01251	1781.74	6.44552	1875.12	4.63928	91.3926	3.10256	111.823	3.48596
1378.5	8.87739	1441.67	5.37553	1550.01	5.18013	1618.64	4.05971	1780.76	6.56303	1874.58	4.63015	91.3966	3.26097	111.827	3.1716
1378.68	8.84129	1443.35	5.18491	1548.72	5.34185	1620.58	3.92427	1779.8	6.6759	1873.09	4.7901	91.4006	2.97135	111.831	3.37258
1378.52	8.89588	1441.9	5.35655	1548.85	5.42446	1620.91	3.93009	1781.21	6.57719	1874.69	4.59993	91.4046	3.23854	111.835	3.41846
1379.51	8.80235	1440.86	5.46956	1550.02	5.32654	1622.7	3.69648	1782.52	6.49551	1874.94	4.57442	91.4086	3.30781	111.839	3.39496
1378.89	8.94301	1441.29	5.45058	1548.68	5.46365	1621.07	3.90214	1782.28	6.57302	1873.27	4.76916	91.4126	3.44012	111.843	3.44674
1379.78	8.87889	1444.15	5.24096	1548.9	5.43675	1619.38	4.13269	1781.77	6.598	1874.33	4.5465	91.4166	3.22297	111.847	3.24823
1379.24	8.95153	1443.67	5.30816	1551.15	5.18432	1621.03	3.9879	1781.42	6.62945	1874.24	4.51262	91.4206	3.36742	111.851	3.51736
1378.88	8.97522	1443.4	5.30633	1550.12	5.36389	1623.56	3.71396	1782.58	6.53363	1873.93	4.57054	91.4246	3.30749	111.855	3.34597
1379.93	8.89829	1442.43	5.42293	1550.02	5.48825	1621.21	4.03765	1781.57	6.74144	1873.09	4.67014	91.4286	3.28189	111.859	3.25524
1379.96	8.95964	1443.1	5.34648	1550.64	5.40213	1621.77	3.97236	1782.48	6.66621	1874.45	4.49423	91.4326	3.25178	111.863	2.91167
1380.02	8.98213	1443.84	5.35227	1551.27	5.28726	1620.79	4.10745	1782.6	6.66012	1874.43	4.38093	91.4366	3.14924	111.867	3.17982
1379.9	8.97592	1444.53	5.33983	1549.46	5.50225	1622.73	3.91285	1783.11	6.60112	1873.96	4.36676	91.4406	3.10083	111.871	2.95085
1379.41	9.03263	1444.24	5.36224	1550.71	5.37735	1623.38	3.89529	1782.06	6.7298	1873.65	4.42126	91.4446	3.32991	111.875	3.2473
1379.96	9.02129	1444.31	5.28737	1550.88	5.47268	1622.21	4.09348	1782.99	6.66563	1873.69	4.41571	91.4486	3.01786	111.879	2.82274
1380.72	9.01221	1443.64	5.39765	1552.12	5.329	1620.7	4.25324	1783.45	6.68104	1873.97	4.37067	91.4526	3.16192	111.883	2.80919
1380.77	9.03386	1444.84	5.28316	1550.41	5.56745	1622.51	4.02364	1781.39	6.93234	1873.29	4.38386	91.4566	3.1472	111.887	2.95142
1379.47	9.18651	1445.69	5.31755	1550.32	5.54179	1621.62	4.17168	1782.42	6.82239	1873.3	4.32742	91.4606	3.25388	111.891	2.81809
1381.08	9.00905	1444.29	5.49627	1551.37	5.41499	1621.92	4.24582	1782.15	6.83853	1872.78	4.38408	91.4646	3.57675	111.895	3.01029
1380.16	9.12317	1443.75	5.55213	1551.59	5.42992	1622.9	4.13305	1783.9	6.65196	1874.01	4.21503	91.4686	3.30968	111.899	3.04175
1381.53	9.07726	1444.68	5.4337	1552.95	5.40857	1622.1	4.22835	1782.93	6.85433	1873.92	4.25619	91.4726	3.39205	111.903	2.82688
1380.64	9.20983	1443.97	5.48755	1549.56	5.81482	1625.07	3.84994	1782.97	6.87243	1872.96	4.28046	91.4766	3.21972	111.907	2.94932
1380.38	9.26288	1444.3	5.55885	1551.5	5.55366	1622.31	4.22185	1782.27	6.98035	1871.06	4.46675	91.4806	3.09565	111.911	2.95067
1380.58	9.21006	1444.45	5.61359	1550.11	5.71895	1626.56	3.79981	1783.06	6.87414	1871.9	4.33804	91.4846	3.25623	111.915	2.80991
1381.39	9.1225	1443.34	5.68709	1551.96	5.50473	1622.97	4.29663	1783.53	6.82358	1870.86	4.47033	91.4886	3.09974	111.919	3.0048
1381.51	9.21788	1445.24	5.48501	1552.69	5.48494	1624.15	4.16181	1784.13	6.7944	1870.79	4.45537	91.4926	3.05107	111.923	2.78967
1381.82	9.22673	1444.74	5.52678	1553.02	5.51407	1622.71	4.33135	1785.23	6.73788	1871.64	4.33989	91.4966	2.99318	111.927	2.83731
1380.96	9.31004	1444.81	5.57938	1552.44	5.5925	1624	4.19217	1784.95	6.78586	1869.63	4.48056	91.5006	3.01647	111.931	3.17602
1381.71	9.25209	1445.47	5.61656	1552.42	5.58628	1624.79	4.16618	1784.77	6.82275	1870.47	4.37389	91.5046	3.24813	111.935	3.02489
1381.95	9.20521	1445.07	5.69617	1551.62	5.6696	1626.16	4.07309	1783.37	6.97135	1872.02	4.19705	91.5086	3.07856	111.939	2.9087
1382.24	9.20288	1445.9	5.58129	1552.48	5.56525	1625.99	4.05668	1783.43	6.98897	1871.16	4.2899	91.5126	2.69633	111.943	2.72768
1381.84	9.32453	1446.02	5.54661	1552.72	5.65064	1625.86	4.08788	1783.86	7.01694	1870.87	4.32887	91.5166	2.89585	111.947	2.73167
1382.41	9.30137	1447.08	5.44444	1553.69	5.57735	1625.28	4.14705	1784.87	6.94175	1870.73	4.23086	91.5206	3.00843	111.951	2.89
1381.86	9.34529	1445.73	5.70893	1552.3	5.70966	1625.28	4.22047	1783.6	7.10386	1868.56	4.47951	91.5246	2.67177	111.955	3.03421
1381.82	9.33611	1446.15	5.70853	1552.72	5.68014	1627.44	4.02729	1785.14	6.89366	1869.61	4.33402	91.5286	2.83166	111.959	2.92694
1383	9.22794	1446.29	5.69426	1553.89	5.54775	1628.42	3.90419	1783.62	7.07982	1870.45	4.24221	91.5326	2.71426	111.963	3.01376
1382.02	9.4455	1445.6	5.76217	1552.68	5.7437	1625.87	4.23367	1783.95	7.09032	1870.47	4.24437	91.5366	2.97737	111.967	2.89914
1383.02	9.34475	1446.37	5.62759	1554.25	5.69785	1627.16	4.06526	1785.34	7.00743	1869.18	4.34425	91.5406	2.64316	111.971	2.71274
1382.12	9.44796	1447.23	5.60766	1555.52	5.52897	1625.17	4.35923	1785.23	7.0297	1868.06	4.38887	91.5446	3.01441	111.975	3.09701
1383.05	9.33856	1446.94	5.71997	1555	5.57774	1625.66	4.39138	1786.06	6.94076	1866.84	4.54337	91.5486	3.31496	111.979	3.21855
1381.98	9.46631	1447.06	5.71227	1554.34	5.65715	1627.64	4.14486	1785.71	6.99001	1868.67	4.31485	91.5526	3.08894	111.983	3.1022
1382.68	9.48989	1448.05	5.58455	1553.86	5.71154	1627.97	4.10119	1785.26	7.03819	1869.5	4.21048	91.5566	3.05064	111.987	3.05056
1382.88	9.48663	1447.89	5.63717	1555.24	5.62486	1629.05	3.96134	1784.96	7.15638	1869.01	4.21479	91.5606	3.13707	111.991	3.0189
1382.53	9.53421	1447.16	5.71625	1555.3	5.70556	1627.43	4.20581	1785.82	7.10026	1868.29	4.22896	91.5646	3.02505	111.995	3.01781
1383.21	9.47404	1447.25	5.79804	1555.5	5.64679	1627.21	4.34607	1786.09	7.07511	1868.74	4.15942	91.5686	3.22593	111.999	2.92934
1383.12	9.46953	1447.9	5.7777	1555.9	5.61091	1628.21	4.24754	1786.43	7.04404	1869.12	4.11191	91.5726	3.13454	112.003	2.69624
1383.46	9.52627	1447.88	5.79132	1556.29	5.53957	1627.16	4.3738	1786.16	7.06421	1868.47	4.16135	91.5766	3.15083	112.007	2.7151
1383.54	9.56423	1448.1	5.71517	1555.94	5.61987	1627.09	4.39128	1785.86	7.138	1869.2	4.09359	91.5806	3.22037	112.011	3.06691
1383.97	9.51086	1447.76	5.77012	1556.55	5.67059	1627.44	4.32553	1787.31	7.06051	1867.94	4.13531	91.5846	3.08458	112.015	2.82913
1383.43	9.57712	1448.47	5.71651	1554.96	5.87654	1628.21	4.32533	1787.29	7.10415	1867.11	4.22812	91.5886	3.1947	112.019	2.90276
1383.58	9.55023	1448.62	5.82329	1555.98	5.73952	1628.81	4.31057	1787.25	7.11122	1868.03	4.10278	91.5926	3.04034	112.023	2.8335
1384.07	9.57536	1448.72	5.82862	1555.02	5.85334	1627.88	4.42835	1787.41	7.08896	1867.85	4.16901	91.5966	3.06701	112.027	3.0787
1384.07	9.63731	1448.55	5.83819	1556.31	5.66706	1630.86	4.04063	1788.04	7.02562	1868.16	4.19039	91.6006	3.2428	112.031	3.09234
1383.78	9.67817	1447.99	5.86824	1556.67	5.74293	1628.61	4.3499	1786.93	7.23256	1866.58	4.16089	91.6046	3.25377	112.035	2.82271
1383.3	9.73035	1447.67	5.92816	1557.11	5.75303	1627.56	4.53181	1787.75	7.17541	1866.72	4.05843	91.6086	3.12141	112.039	2.8857
1383.57	9.68147	1448.47	5.92008	1556.81	5.7793	1629.02	4.41249	1787.41	7.23023	1867.53	3.99957	91.6126	3.28115	112.043	2.85401
1384.6	9.62029	1449.01	5.9058	1556.82	5.78442	1629.74	4.33558	1787.57	7.21191	1868	3.85902	91.6166	3.32217	112.047	2.89693
1384.55	9.71322	1449.3	5.86314	1556.81	5.76875	1630.59	4.22376	1787.12	7.25747	1866.94	3.92712	91.6206	3.15445	112.051	2.69513
1385.01	9.64848	1449.34	5.84788	1555.23	5.97334	1628.61	4.51335	1787.89	7.20085	1863.95	4.29593	91.6246	3.22013	112.055	3.0137
1384.63	9.72343	1449.28	5.86129	1557.68	5.78011	1628.57	4.51578	1787.86	7.28917	1864.39	4.2363	91.6286	3.4195	112.059	2.97767
1384.43	9.72531	1448.71	6.00303	1555.97	6.05199	1629.86	4.45693	1787.82	7.30085	1864.86	4.16799	91.6326	3.23303	112.063	2.79484
1383.97	9.84397	1449.32	6.0116	1557.02	5.89332	1630.05	4.47081	1787.32	7.37085	1864.53	4.18102	91.6366	3.12114	112.067	3.01674
1384.99	9.82776	1449.87	5.9426	1556.4	5.99814	1630.17	4.44689	1788.85	7.2057	1864.6	4.0741	91.6406	3.15193	112.071	2.99786
1385.51	9.76879	1450.45	5.8831	1555.95	6.01267	1628.47	4.6673	1787.47	7.35418	1865.42	3.95953	91.6446	3.21256	112.075	2.84979
1384.48	9.88909	1449.24	5.99773	1558.39	5.7777	1630.78	4.39069	1788.35	7.34262	1863.47	4.20529	91.6486	3.19224	112.079	2.95224
1385.23	9.78865	1450.29	5.90911	1558.38	5.87787	1630.6	4.51857	1788.11	7.40018	1864.73	4.0474	91.6526	3.43937	112.083	2.9384
1385.85	9.76192	1450.22	6.02689	1556.74	6.072	1630.86	4.51828	1788.17	7.40275	1864.01	4.14063	91.6566	3.28462	112.087	2.94365
1385.42	9.88393	1449.93	6.0825	1558.85	5.8295	1630.52	4.58501	1788.09	7.41617	1865.5	3.85781	91.6606	3.1733	112.091	2.99279
1385.35	9.92344	1449.86	6.07094	1557.99	5.9169	1630.23	4.6414	1787.86	7.42695	1864.56	3.93383	91.6646	3.25138	112.095	3.01842
1385.34	9.9269	1450.85	5.97362	1557.61	5.93505	1630.59	4.56859	1788.13	7.46215	1862.76	4.12757	91.6686	3.23782	112.099	2.85918
1386.06	9.84678	1450.96	5.9517	1559.06	5.87597	1631.31	4.56289	1787.66	7.59822	1863.97	4.00879	91.6726	3.03777	112.103	2.82382
1385.55	9.90288	1450.96	6.04175	1558.03	6.07512	1631.56	4.59044	1788.14	7.56293	1864.53	3.91258	91.6766	2.98711	112.107	3.06928
1386.31	9.91038	1451.03	6.11142	1559.19	5.9389	1630.29	4.75099	1788.94	7.46337	1865.24	3.75558	91.6806	3.18009	112.111	2.98262
1386.42	9.94277	1452.11	5.98521	1558.77	5.94327	1632.47	4.49145	1789	7.46479	1862.91	3.97958	91.6846	3.23696	112.115	2.87815
1386.27	9.96171	1450.71	6.11381	1557.83	6.05815	1633.68	4.30138	1789.04	7.45229	1863.67	3.90791	91.6886	3.13449	112.119	2.91777
1386.1	9.9767	1450.84	6.08565	1558.28	6.03401	1630.98	4.73753	1788.63	7.57748	1863.29	3.91175	91.6926	3.35338	112.123	2.82991
1385.48	10.0407	1451.25	6.0735	1558.64	6.11296	1633.01	4.55418	1790.15	7.45754	1859.96	4.34631	91.6966	3.22335	112.127	2.89315
1385.87	10.0883	1451.61	6.13267	1559.21	6.08569	1633.15	4.5439	1790.1	7.45557	1859.55	4.32331	91.7006	3.1066	112.131	3.16737
1385.49	10.2065	1451.41	6.18698	1559.36	6.0373	1633.12	4.55469	1789.96	7.4904	1860.18	4.16693	91.7046	3.10883	112.135	2.90483
1386.75	10.0405	1452.15	6.11811	1559.33	6.03918	1632.03	4.67017	1789.47	7.5246	1858.49	4.3816	91.7086	3.00578	112.139	2.93664
1386.96	10.0328	1452.34	6.04756	1558.68	6.12648	1632.64	4.6488	1790.64	7.44095	1859.37	4.27446	91.7126	3.33339	112.143	2.91352
1386.91	10.0333	1452.51	6.07187	1559.69	6.09377	1633.07	4.69142	1790.95	7.46633	1859.68	4.23214	91.7166	3.11384	112.147	2.9386
1387.02	10.0774	1452.98	6.09843	1559.21	6.21388	1632.76	4.75474	1790.13	7.6056	1859.26	4.23308	91.7206	3.07982	112.151	3.02408
1386.91	10.1495	1454.42	6.00155	1560.16	6.13865	1633.57	4.66652	1790.58	7.55558	1858.77	4.21547	91.7246	3.2101	112.155	2.9476
1386.64	10.2041	1452.95	6.15334	1559.84	6.15852	1632.9	4.72086	1790.23	7.59495	1859.08	4.17114	91.7286	2.9861	112.159	2.87384
1386.93	10.1538	1452.99	6.11832	1561.93	5.87783	1634.07	4.58668	1790.64	7.53066	1859.12	4.15768	91.7326	2.8983	112.163	2.74156
1387.29	10.1187	1453.52	6.10797	1561.08	6.01755	1633.3	4.7699	1791.26	7.54136	1858.97	4.17058	91.7366	2.90762	112.167	2.93006
1386.74	10.2266	1452.47	6.24278	1561.08	6.13084	1635.09	4.57746	1789.51	7.8161	1857.28	4.35262	91.7406	3.0511	112.171	2.83542
1387.2	10.2424	1454.16	6.12387	1560.39	6.24019	1635.17	4.58445	1790.13	7.73245	1857.82	4.1884	91.7446	2.75338	112.175	3.10407
1388	10.1887	1453.95	6.1571	1561.06	6.13517	1635.24	4.57837	1790.74	7.65687	1859.13	4.01883	91.7486	2.82008	112.179	3.00371
1386.51	10.3467	1453.2	6.2669	1558.8	6.40126	1632.63	4.91275	1791.56	7.57116	1856.15	4.35382	91.7526	2.76725	112.183	3.02977
1386.81	10.3082	1453.73	6.18861	1561.08	6.14044	1635.62	4.63616	1790.4	7.75497	1857.65	4.21208	91.7566	2.9087	112.187	2.78884
1387.58	10.2419	1454.41	6.1006	1558.39	6.49458	1636.48	4.56953	1789.93	7.91361	1857.57	4.16959	91.7606	3.04152	112.191	2.87741
1388.71	10.2045	1454.97	6.14286	1561	6.28654	1635.06	4.75094	1789.06	8.02787	1856.35	4.23295	91.7646	2.81585	112.195	2.74503
1387.85	10.3212	1454.63	6.24866	1561.27	6.24033	1634.41	4.81357	1791.4	7.74634	1857.56	4.02054	91.7686	2.79137	112.199	2.83627
1386.97	10.4309	1453.39	6.37474	1560.95	6.27225	1634.33	4.83643	1791.67	7.72469	1856.34	4.1882	91.7726	2.7597	112.203	2.82221
1388.23	10.2806	1454.68	6.19263	1560.86	6.27529	1635.83	4.72653	1792.54	7.63655	1857.76	4.00517	91.7766	2.70116	112.207	3.03508
1389.12	10.2135	1454.47	6.22927	1561.58	6.19986	1635.52	4.84064	1792.23	7.74858	1855.78	4.26104	91.7806	3.13868	112.211	3.02474
1388.49	10.3541	1455.52	6.16437	1562.93	6.10934	1634.9	4.93582	1793.23	7.68056	1857.05	4.02389	91.7846	2.91872	112.215	2.99852
1388.58	10.382	1455.29	6.27933	1561.13	6.40324	1636.45	4.7147	1792.61	7.77234	1855.82	4.13799	91.7886	2.98356	112.219	2.98065
1388.48	10.3787	1455.61	6.26986	1560.75	6.43846	1635.9	4.78354	1793.3	7.6794	1855.77	4.12377	91.7926	2.92628	112.223	2.79999
1388.04	10.449	1455.43	6.26579	1562.05	6.26238	1636.29	4.79551	1793	7.71432	1856.2	4.04566	91.7966	3.07638	112.227	2.88831
1388.62	10.4035	1456.03	6.1977	1561.37	6.35559	1637.19	4.77459	1793.36	7.73878	1855.38	4.13661	91.8006	3.03797	112.231	2.8646
1388.79	10.4925	1455.72	6.23681	1561.45	6.35657	1637.25	4.77302	1793.12	7.81851	1856.5	3.99092	91.8046	2.93622	112.235	2.95578
1389.71	10.4011	1456	6.29141	1561.6	6.48207	1637.48	4.74084	1794.34	7.69314	1856.24	3.93082	91.8086	2.87059	112.239	3.09408
1389.27	10.4729	1456.9	6.24533	1561.69	6.50195	1638.11	4.64562	1792.95	7.85043	1855.94	3.95611	91.8126	2.82394	112.243	3.038
1388.59	10.5291	1456.08	6.34152	1562.25	6.417	1636.3	4.932	1793.52	7.76895	1856.08	3.9291	91.8166	2.93353	112.247	3.09633
1388.6	10.5589	1455.85	6.35256	1563.31	6.2694	1637.66	4.85758	1794.09	7.73197	1855.12	4.05128	91.8206	2.75867	112.251	2.99841
1389.12	10.5679	1454.87	6.48086	1561.93	6.4328	1638.87	4.75057	1793.78	7.86862	1855.37	4.02334	91.8246	2.86426	112.255	2.90946
1389.03	10.6258	1455.37	6.43727	1562.7	6.40241	1638.27	4.80384	1793.42	7.92779	1855.53	3.91721	91.8286	2.69954	112.259	3.03423
1389.84	10.5462	1456.42	6.39196	1562.93	6.4917	1638.56	4.76914	1792.44	8.04525	1854.89	3.9433	91.8326	2.71843	112.263	3.09112
1390.02	10.522	1457.09	6.3847	1564.31	6.34507	1636.54	5.03793	1793.45	7.92828	1853.81	4.08215	91.8366	2.84826	112.267	3.0633
1389.47	10.5649	1456.48	6.42219	1562.23	6.57064	1638.16	4.94567	1793.84	7.89796	1855.32	3.8719	91.8406	2.62623	112.271	3.01908
1389.5	10.6142	1456.82	6.35919	1563.62	6.40196	1637.69	5.01914	1794.78	7.85263	1855.11	3.88858	91.8446	2.91355	112.275	3.05677
1388.97	10.7724	1456.82	6.36338	1563.07	6.48932	1638.56	4.91753	1794.05	7.98534	1855.1	3.84163	91.8486	2.59146	112.279	2.80352
1389.43	10.7176	1457.45	6.41003	1562.59	6.58938	1637.84	5.03055	1794.23	7.97661	1854.13	3.88851	91.8526	2.98285	112.283	2.94536
1388.81	10.786	1458.15	6.38383	1564.09	6.47141	1639.1	4.86085	1794.21	7.97467	1853.66	3.92848	91.8566	2.87938	112.287	3.02196
1389.4	10.725	1457.68	6.43124	1564.48	6.45169	1639.54	4.8856	1793.48	8.05488	1852.84	4.02112	91.8606	2.85384	112.291	2.76907
1388.94	10.8018	1457.71	6.40792	1563.97	6.50179	1639.13	4.99419	1793.2	8.11335	1853.83	3.90663	91.8646	3.10211	112.295	3.03961
1389.82	10.7943	1455.98	6.63144	1563.88	6.47889	1640.76	4.80182	1795.14	7.98344	1853.92	3.85719	91.8686	3.20978	112.299	2.88757
1389.75	10.8317	1456.45	6.55443	1564.36	6.488	1638.93	5.04545	1793.96	8.15161	1854.39	3.73234	91.8726	3.17677	112.303	3.07559
1390.13	10.7864	1458.27	6.49172	1564.59	6.56123	1639.6	4.94376	1795.42	7.96938	1853.2	3.84228	91.8766	3.19111	112.307	2.91477
1390.31	10.7809	1458.95	6.46245	1565.66	6.47699	1640.16	4.90576	1795.21	7.99134	1854.45	3.71247	91.8806	3.23209	112.311	2.837
1390.79	10.7394	1457.96	6.5417	1566.19	6.3733	1641.18	4.88127	1795.4	7.97589	1852.61	3.91035	91.8846	3.16424	112.315	2.72095
1390.26	10.8759	1457.48	6.57202	1564.42	6.57746	1640.88	4.93522	1795.36	8.08723	1853.57	3.79737	91.8886	3.17289	112.319	3.02807
1390.76	10.85	1458.48	6.49704	1563.75	6.6423	1640.96	4.92096	1796.45	8.00903	1852.14	3.86121	91.8926	3.17487	112.323	2.84892
1390.94	10.8356	1458.71	6.54736	1564.44	6.64615	1639.33	5.15201	1794.95	8.17081	1853.09	3.73404	91.8966	3.35361	112.327	3.02718
1390.44	10.8795	1458.78	6.61049	1566.17	6.51198	1640.83	5.00462	1795.06	8.15053	1851.99	3.85384	91.9006	3.14375	112.331	2.93515
1390.55	10.9048	1458.42	6.622	1565.35	6.61852	1641.51	5.00219	1794.52	8.20322	1852.12	3.85053	91.9046	3.15981	112.335	2.94958
1391.17	10.9103	1458.46	6.63141	1564.84	6.66103	1640.44	5.14048	1795.71	8.11938	1852.8	3.76777	91.9086	3.01842	112.339	2.82956
1390.76	10.99	1458.97	6.55049	1563.69	6.77445	1640.64	5.09038	1796.84	8.057	1852.83	3.68422	91.9126	3.21733	112.343	3.01358
1391.36	10.9275	1459.78	6.50338	1563.93	6.78836	1641.58	5.00611	1796.12	8.1923	1849.81	3.98867	91.9166	3.2541	112.347	2.83743
1391.48	10.8908	1459.32	6.64379	1565.99	6.67403	1640.42	5.14324	1797.09	8.07153	1851.65	3.74238	91.9206	3.21691	112.351	3.05818
1391.14	10.9422	1460.31	6.5503	1567.27	6.56735	1640.44	5.2878	1796.8	8.0662	1851.5	3.77586	91.9246	3.12113	112.355	2.92205
1392.04	10.9306	1459.48	6.64114	1565.98	6.68338	1641.26	5.18757	1796.2	8.18374	1852.47	3.6696	91.9286	3.38644	112.359	2.83593
1390.72	11.1156	1459.56	6.60761	1567.06	6.5545	1641.38	5.18631	1795.54	8.35386	1851.69	3.72093	91.9326	3.12749	112.363	2.87853
1391.57	11.0174	1459.76	6.60263	1566.9	6.58842	1641.15	5.23998	1797.41	8.16487	1850.86	3.75432	91.9366	3.30453	112.367	2.98501
1390.95	11.0952	1459.76	6.68132	1566.08	6.72235	1642.09	5.08633	1794.98	8.4463	1850.81	3.71468	91.9406	3.04672	112.371	2.9601
1392.37	10.9321	1459.32	6.81137	1567.13	6.6922	1641.78	5.24209	1796.81	8.22758	1850.16	3.79792	91.9446	3.04215	112.375	2.93918
1391.94	11.0533	1459.98	6.74023	1568.4	6.58235	1643.74	5.03303	1797.53	8.14775	1850.25	3.78038	91.9486	3.1216	112.379	3.17755
1392.25	11.0777	1459.44	6.78558	1566.65	6.77816	1640.37	5.4461	1796.34	8.38933	1850.89	3.70787	91.9526	3.1969	112.383	3.05553
1391.67	11.1474	1460.17	6.66649	1566.16	6.83058	1640.25	5.47601	1797.72	8.28625	1849.03	3.8047	91.9566	3.18711	112.387	2.92037
1391.72	11.1558	1460.17	6.70651	1566.52	6.77892	1643.39	5.09163	1795.87	8.50349	1850.81	3.56979	91.9606	2.81866	112.391	2.71232
1391.63	11.1669	1460	6.83319	1567.22	6.77814	1640.96	5.48307	1797.02	8.36803	1848.45	3.83843	91.9646	3.07172	112.395	3.0018
1392.54	11.113	1460.48	6.83075	1567.12	6.83057	1643.77	5.16381	1796.57	8.41749	1850.78	3.54515	91.9686	3.30754	112.399	2.76568
1392.19	11.2496	1459.59	6.88267	1568.73	6.67776	1643.48	5.21613	1796.8	8.42203	1850.64	3.58205	91.9726	3.11215	112.403	2.83199
1392.31	11.2494	1460.76	6.74911	1566.43	6.91817	1643.84	5.15486	1797.89	8.39346	1849.99	3.54446	91.9766	3.06313	112.407	2.96738
1392.85	11.191	1459.39	6.92359	1566.93	6.85827	1643.68	5.1948	1797.44	8.46015	1848.86	3.64089	91.9806	3.15133	112.411	3.00343
1392.48	11.239	1460.37	6.91405	1566.41	6.93636	1644.99	5.10365	1797.56	8.45832	1850.19	3.4902	91.9846	2.82525	112.415	3.03914
1392.69	11.2467	1461.43	6.84635	1568.08	6.86055	1643.81	5.33161	1798.28	8.34748	1849.4	3.57943	91.9886	2.79931	112.419	2.95633
1392.09	11.3789	1460.18	6.97829	1567.42	6.96763	1643.65	5.33832	1797.94	8.39738	1848.51	3.66922	91.9926	2.95415	112.423	3.02882
1392.86	11.3149	1461.01	6.87907	1568.7	6.83378	1643.38	5.36243	1799.07	8.36657	1848.7	3.59863	91.9966	3.04205	112.427	2.98199
1393.04	11.2956	1461.41	6.80869	1569.7	6.66515	1643.74	5.32336	1798.97	8.41014	1848.67	3.52118	92.0006	2.97521	112.431	3.04952
1391.58	11.4681	1461.18	6.86424	1566.89	7.00068	1644.04	5.3698	1798.61	8.46473	1847.15	3.72762	92.0046	3.17584	112.435	2.78011
1392.11	11.4274	1460.91	7.01967	1567.28	7.02559	1644.21	5.44929	1798.66	8.4512	1849.07	3.4767	92.0086	2.64383	112.439	3.01615
1393.22	11.398	1462.26	6.88244	1569.41	6.85558	1645.65	5.24361	1799.05	8.40904	1848.72	3.51395	92.0126	2.94674	112.443	2.82503
1393.56	11.3748	1462.53	6.84863	1567.54	7.09379	1644.68	5.39024	1797.74	8.62446	1847.73	3.5892	92.0166	2.71849	112.447	2.76489
1392.95	11.4608	1462.29	6.86372	1569.62	6.8364	1645.66	5.25193	1798.41	8.62154	1847.78	3.50727	92.0206	2.76644	112.451	2.76256
1392.89	11.4404	1461.94	6.89893	1569.01	6.90902	1646.5	5.18255	1798.74	8.57875	1847.63	3.49305	92.0246	2.87905	112.455	2.82479
1392.87	11.4819	1462.6	6.90054	1568.74	6.92814	1645.02	5.47021	1800.67	8.36788	1847.85	3.4884	92.0286	2.93668	112.459	3.09763
1393.59	11.4798	1461.47	7.12014	1569.59	6.92562	1644.71	5.52434	1799.16	8.52196	1847.5	3.50207	92.0326	2.92669	112.463	3.08137
1393.8	11.4807	1462.93	6.91932	1571.06	6.81257	1646.28	5.32195	1799.08	8.56508	1848.24	3.4167	92.0366	3.05182	112.467	2.79083
1393.69	11.4909	1462.59	6.94608	1570.89	6.8189	1646.95	5.22909	1799.74	8.59234	1847.7	3.39227	92.0406	2.93623	112.471	3.08081
1393.21	11.5557	1462.22	6.99655	1568.37	7.08411	1645.44	5.46211	1798.91	8.6929	1845.88	3.59078	92.0446	2.69639	112.475	3.04464
1393.39	11.5325	1460.89	7.19028	1569.34	7.00819	1645.05	5.61504	1799.64	8.5967	1846.63	3.47683	92.0486	2.74881	112.479	3.10541
1394.75	11.4808	1463.13	7.03249	1570.1	6.90531	1646.16	5.50724	1799.59	8.60939	1847.44	3.38976	92.0526	2.85954	112.483	3.07456
1394.87	11.5054	1463.27	7.03851	1569.27	7.14047	1646.63	5.41769	1799.95	8.55907	1846.6	3.47457	92.0566	2.82798	112.487	2.889
1394.76	11.5041	1462.89	7.11379	1570.39	7.03215	1647.14	5.37169	1799.51	8.71998	1848.02	3.2266	92.0606	2.81473	112.491	2.97958
1394.05	11.5955	1462.34	7.1301	1569.67	7.10697	1647.69	5.32073	1799.41	8.77697	1847.19	3.30651	92.0646	2.6029	112.495	2.93504
1393.54	11.6631	1463.15	7.0549	1570.02	7.05084	1647.15	5.48808	1800.7	8.64104	1846.63	3.36118	92.0686	2.77679	112.499	2.63646
1393.48	11.7622	1462.94	7.21036	1569.31	7.15129	1646.81	5.58128	1799.65	8.75866	1845.25	3.52464	92.0726	2.87211	112.503	2.84414
1394.76	11.6317	1462.86	7.25365	1569.8	7.12249	1647.79	5.43625	1799.7	8.74216	1846.09	3.40257	92.0766	2.72465	112.507	3.17019
1394.67	11.6612	1462.53	7.27767	1570.84	7.10414	1647.05	5.51117	1800.73	8.69619	1844.7	3.53914	92.0806	2.91692	112.511	3.05837
1394.53	11.669	1464.37	7.04165	1571.75	6.99558	1646.77	5.57249	1800.86	8.73497	1844.35	3.49131	92.0846	2.96888	112.515	2.72683
1394.16	11.7283	1462.63	7.22715	1570.8	7.11094	1648.07	5.50025	1801.1	8.70501	1846.23	3.24544	92.0886	2.72943	112.519	2.88437
1394.32	11.7912	1462.75	7.30609	1571.63	6.99979	1647.77	5.58019	1800.97	8.72701	1846.08	3.25069	92.0926	2.73891	112.523	3.03353
1394.51	11.8142	1464.35	7.20856	1569.8	7.21635	1648.56	5.5045	1800.98	8.73963	1845.74	3.30185	92.0966	2.68752	112.527	3.03279
1395.14	11.7371	1464.49	7.19306	1571.09	7.15729	1649.71	5.32941	1800.42	8.83106	1844.81	3.38337	92.1006	2.71284	112.531	2.89825
1393.93	11.8737	1464.68	7.13832	1571.64	7.18747	1647.15	5.68089	1801.26	8.80313	1844.09	3.43109	92.1046	2.48143	112.535	2.98255
1395.24	11.7243	1463.46	7.29817	1571.86	7.14635	1648.26	5.6116	1801.57	8.79345	1845	3.26193	92.1086	2.91858	112.539	3.09111
1395.11	11.8242	1463.76	7.27061	1571.45	7.18967	1648.56	5.625	1802.15	8.73774	1844.39	3.30271	92.1126	3.0505	112.543	3.00056
1395.08	11.8606	1465.65	7.14076	1572.9	7.0091	1651.12	5.33603	1801.36	8.82096	1844.63	3.30216	92.1166	2.89543	112.547	2.91458
1396.21	11.758	1465.34	7.2141	1570.37	7.36029	1648.5	5.6473	1801.24	8.83684	1842.89	3.46484	92.1206	2.86764	112.551	2.85325
1395.35	11.8613	1464.74	7.28672	1571.83	7.28243	1648.74	5.63074	1800.78	9.00306	1843.75	3.28599	92.1246	2.81151	112.555	3.11517
1395.43	11.8593	1464.69	7.28871	1572.26	7.26338	1649.93	5.51307	1802.57	8.83839	1844.16	3.21244	92.1286	2.78074	112.559	2.89942
1395.6	11.9005	1465.38	7.19326	1572.12	7.2548	1647.77	5.89517	1802.05	8.90614	1843.12	3.31968	92.1326	2.82551	112.563	2.93692
1396.19	11.9055	1465.8	7.22264	1573.67	7.07975	1648.86	5.75783	1802.13	8.89974	1842.72	3.37119	92.1366	2.6983	112.567	2.94449
1396.03	11.9243	1465.91	7.28652	1571.8	7.28665	1649.72	5.63918	1801.13	9.008	1843.29	3.27855	92.1406	3.13557	112.571	2.92322
1395.23	11.9881	1466.53	7.23421	1572.99	7.24728	1649.84	5.6214	1801.06	9.07777	1843.43	3.18426	92.1446	3.28903	112.575	2.89694
1396.37	11.8749	1465.32	7.31924	1572.24	7.41878	1649.55	5.70447	1800.59	9.20758	1842.58	3.26503	92.1486	3.33505	112.579	2.85382
1395.32	12.074	1466.04	7.25629	1573.06	7.2916	1650.99	5.60338	1800.81	9.19386	1842.23	3.28172	92.1526	3.24374	112.583	2.96671
1397.05	11.9502	1465.16	7.35699	1573.85	7.1846	1649.74	5.82133	1802.49	8.99494	1842.93	3.19762	92.1566	3.1451	112.587	2.86311
1396.49	11.9988	1464.81	7.52691	1572.96	7.29474	1649.06	5.88412	1802.48	9.00144	1841.36	3.3826	92.1606	3.23323	112.591	2.97516
1396.82	11.9668	1465.32	7.4928	1572.48	7.37891	1649.3	5.84718	1802.42	9.00971	1842.94	3.15445	92.1646	3.28846	112.595	2.83685
1396.56	12.0128	1465	7.53587	1573.32	7.35439	1650.51	5.69497	1802.45	9.0914	1841.59	3.22106	92.1686	3.1009	112.599	3.08901
1396.6	12.0688	1466.31	7.3737	1572.86	7.48648	1651.23	5.72855	1802.6	9.10987	1841.07	3.29245	92.1726	3.15031	112.603	3.00816
1396.76	12.1229	1465.07	7.50403	1572.77	7.44578	1652	5.68938	1802.18	9.18402	1840.87	3.31516	92.1766	3.28136	112.607	2.78703
1397.24	12.0776	1465.74	7.46932	1573.3	7.41024	1651.66	5.72409	1803.34	9.02911	1842.6	3.11337	92.1806	3.41573	112.611	2.79599
1397.6	12.0365	1466.77	7.46693	1572.07	7.51642	1651.12	5.78983	1803.57	9.01932	1841.55	3.16917	92.1846	3.153	112.615	3.0153
1396.71	12.1256	1465.44	7.59932	1573.76	7.36964	1651.93	5.69926	1802.74	9.15808	1840.24	3.24885	92.1886	3.02319	112.619	2.8498
1396.53	12.1858	1465.75	7.55133	1574.18	7.42773	1651.7	5.81561	1803.35	9.1776	1841.32	3.10109	92.1926	2.96916	112.623	2.80019
1396.88	12.2527	1466.62	7.44875	1574.48	7.42023	1651.83	5.83976	1803.02	9.21736	1841.45	3.07864	92.1966	3.46018	112.627	3.01859
1397.55	12.1732	1466.41	7.49132	1574.8	7.35292	1651.25	5.93919	1803.46	9.15289	1840.22	3.26526	92.2006	3.25402	112.631	2.99429
1396.53	12.2757	1467	7.51598	1575.38	7.29722	1650.7	6.00741	1803.23	9.18848	1840.57	3.20451	92.2046	3.34894	112.635	2.82938
1397.1	12.2386	1468.14	7.44305	1575.3	7.27471	1650.55	6.02513	1802.3	9.31252	1840.93	3.0447	92.2086	3.07237	112.639	3.04
1396.96	12.2642	1467.44	7.53396	1575.17	7.39212	1652.24	5.87398	1802.77	9.35104	1840.18	3.09939	92.2126	3.41406	112.643	2.81
1397.76	12.2367	1467.41	7.52201	1575.56	7.40221	1653.98	5.71892	1801.55	9.51262	1841.58	2.92721	92.2166	3.29313	112.647	3.05121
1397.45	12.3306	1467.72	7.45718	1574.85	7.48657	1651.69	6.0347	1804.56	9.17869	1840.25	3.10763	92.2206	3.20454	112.651	3.28589
1397.63	12.2943	1467.96	7.48675	1574.79	7.47096	1654.15	5.69162	1803.46	9.28751	1840.48	3.05021	92.2246	3.0747	112.655	3.48614
1397.13	12.3589	1468.51	7.55335	1574.83	7.50061	1651.91	6.01582	1804.59	9.16917	1840.35	2.99323	92.2286	3.19378	112.659	3.43202
1397.17	12.3559	1468.24	7.60009	1575.41	7.45425	1653.03	5.91732	1804.52	9.24784	1838.76	3.15412	92.2326	3.22112	112.663	3.33509
1397.61	12.374	1467.86	7.62865	1575.06	7.58428	1653.48	5.93119	1804.12	9.35523	1838.9	3.1555	92.2366	3.20299	112.667	3.41189
1398.31	12.3596	1469.08	7.46862	1575.49	7.57227	1654.05	5.86719	1804.65	9.2979	1839.37	3.04898	92.2406	3.26481	112.671	3.2632
1397.81	12.4307	1468.29	7.57251	1575.39	7.56887	1653.38	5.96555	1803.47	9.44836	1838.98	3.09571	92.2446	3.1126	112.675	3.48614
1397.94	12.4079	1468.68	7.5999	1574.31	7.68946	1653.99	5.87805	1803.47	9.43841	1838.79	3.04691	92.2486	3.38007	112.679	3.16522
1397.59	12.4332	1469.18	7.61754	1576.21	7.44253	1651.92	6.17717	1804.66	9.32666	1838.6	3.02842	92.2526	3.30105	112.683	3.5649
1398.37	12.4315	1467.75	7.78994	1576.73	7.4392	1653.05	6.13795	1805.38	9.32367	1838.81	2.98969	92.2566	3.31737	112.687	3.31964
1397.92	12.5531	1469.19	7.60566	1577.39	7.46042	1654.97	5.91187	1805.5	9.34223	1839.13	2.9303	92.2606	3.22343	112.691	3.36333
1399.24	12.3962	1467.3	7.8256	1576.38	7.58524	1653.8	6.04756	1804.52	9.44626	1839.51	2.89868	92.2646	3.33069	112.695	3.43528
1398.07	12.5124	1468.75	7.68435	1577.09	7.47576	1651.8	6.33868	1804.62	9.45355	1839.28	2.88113	92.2686	3.37567	112.699	3.25557
1398.54	12.4887	1469.6	7.69272	1575.76	7.64815	1654.58	5.9832	1803.94	9.53875	1838.27	2.93119	92.2726	3.0832	112.703	3.3201
1398.66	12.5229	1470.17	7.64534	1577.06	7.45432	1655.28	5.97635	1805.79	9.35028	1836.84	3.06951	92.2766	3.27897	112.707	3.2895
1398.84	12.5741	1469.56	7.71434	1576.69	7.65179	1654.44	6.1366	1805.16	9.504	1836.9	3.06112	92.2806	2.94116	112.711	3.37236
1398.77	12.599	1468.89	7.75092	1576.86	7.67537	1654.82	6.08564	1805.64	9.4667	1836.94	3.05739	92.2846	3.24119	112.715	3.31692
1398.85	12.5836	1468.86	7.76221	1576.61	7.72853	1654.9	6.06333	1804.37	9.61794	1838.34	2.86955	92.2886	3.36637	112.719	3.16185
1398.33	12.6311	1470.31	7.71393	1576.5	7.68368	1653.91	6.20052	1805.23	9.50605	1837.26	2.89204	92.2926	3.20129	112.723	3.48003
1399.18	12.5758	1470.41	7.74642	1577.3	7.59828	1656.77	5.93599	1805.79	9.45001	1836.85	2.9036	92.2966	3.17903	112.727	3.26038
1398.8	12.6999	1470.13	7.80012	1575.87	7.81192	1657.07	5.94551	1806.15	9.53438	1836.26	2.97581	92.3006	3.19372	112.731	3.23453
1399.51	12.6357	1469.8	7.82071	1577.45	7.71897	1654.64	6.24451	1806.74	9.49815	1836.43	2.97958	92.3046	3.02537	112.735	3.27113
1398.49	12.7639	1471.66	7.57349	1577.14	7.81113	1655.86	6.09849	1804.92	9.71176	1836.49	2.93961	92.3086	3.03057	112.739	3.47241
1399.32	12.6705	1470.9	7.71627	1575.92	7.94784	1654.84	6.2112	1806.76	9.48977	1835.77	2.9429	92.3126	3.30462	112.743	3.401
1399.64	12.6592	1470.94	7.82639	1575.59	7.97669	1656.78	6.03428	1806.88	9.46548	1836.85	2.78726	92.3166	3.13467	112.747	3.53547
1399.25	12.7961	1470.7	7.82307	1577.3	7.76622	1656.09	6.21666	1806.04	9.64207	1835.09	2.98708	92.3206	3.10636	112.751	3.3645
1399.23	12.8277	1469.97	7.91606	1577.79	7.80867	1656.58	6.15832	1807.13	9.57515	1835.34	2.96369	92.3246	3.20812	112.755	3.09171
1399.1	12.8574	1470.39	7.88182	1577.34	7.92095	1655.28	6.3112	1806.78	9.64219	1835.09	2.9687	92.3286	3.31921	112.759	2.94012
1399.73	12.7762	1470.91	7.80745	1577.96	7.871	1655.64	6.27616	1806.5	9.64931	1835.45	2.86026	92.3326	3.12961	112.763	3.06433
1399.97	12.7774	1471.25	7.84485	1577.7	7.86915	1658	6.00636	1806.67	9.64367	1834.31	2.92649	92.3366	3.04289	112.767	3.12053
1400.19	12.8208	1471.6	7.87905	1577.68	7.88297	1657.52	6.20049	1806.07	9.74074	1834.52	2.89876	92.3406	3.07374	112.771	2.97498
1400.61	12.8219	1471.64	7.88893	1578.22	7.81446	1657.48	6.22143	1807.3	9.68831	1833.84	2.99967	92.3446	3.09706	112.775	2.83224
1400.14	12.8648	1471.04	7.92724	1578.21	7.94346	1657.94	6.16162	1806.54	9.80011	1835.42	2.80152	92.3486	3.17809	112.779	3.03832
1399.85	12.8974	1472	7.80651	1578.88	7.87777	1656.51	6.34172	1806.74	9.77641	1833.23	3.00046	92.3526	3.28386	112.783	2.87261
1401.09	12.7805	1471.55	7.90958	1578.82	7.89402	1656.03	6.42155	1806.85	9.75121	1833.82	2.86638	92.3566	3.25668	112.787	2.8248
1400.1	12.9929	1472.21	7.95105	1579.78	7.7678	1657.02	6.39937	1807.12	9.72606	1833.32	2.88743	92.3606	3.19381	112.791	2.94239
1401.15	12.8824	1472.49	7.92831	1579.61	7.79549	1658.52	6.24113	1807.63	9.74618	1833.72	2.83481	92.3646	3.15816	112.795	2.79627
1399.61	13.0596	1471.98	7.9633	1579.85	7.8239	1657.89	6.32073	1807.04	9.88976	1833.01	2.96087	92.3686	3.05588	112.799	2.85432
1400.34	12.9791	1471.26	8.02782	1579.46	7.96364	1656.59	6.48535	1806.76	9.8987	1833.82	2.79441	92.3726	2.96417	112.803	2.8833
1400.14	12.9854	1472.19	7.93955	1579.28	7.9594	1657.22	6.40839	1808.53	9.70768	1833.14	2.80323	92.3766	3.27828	112.807	2.88399
1401.32	12.9486	1472.65	7.94623	1577.95	8.14835	1656.8	6.57889	1807.78	9.782	1833.58	2.75169	92.3806	3.29356	112.811	2.66819
1401.12	13.0495	1472.73	8.01137	1579.93	7.89485	1659.04	6.32386	1807.54	9.89078	1833.79	2.72523	92.3846	3.20309	112.815	2.81578
1400.58	13.0998	1472.71	8.02953	1579.3	7.96847	1658.39	6.40363	1807.67	9.92474	1832.62	2.85376	92.3886	3.15208	112.819	2.85826
1400.53	13.0887	1472.32	8.0659	1580.35	7.93756	1659.31	6.2803	1807.86	9.92674	1833.72	2.68978	92.3926	3.00502	112.823	2.93858
1401.25	13.0162	1472.59	8.00022	1580.72	8.00567	1659.61	6.24752	1808.93	9.79168	1832.9	2.73278	92.3966	3.17603	112.827	2.96716
1401.22	13.0895	1472.75	8.03892	1580.98	7.91468	1658.03	6.51237	1808.85	9.8003	1831.88	2.80222	92.4006	3.33324	112.831	3.08885
1401.17	13.1596	1473.15	8.11076	1580.44	7.97084	1659.95	6.36024	1808.35	9.86474	1832.71	2.73382	92.4046	3.33134	112.835	3.05475
1400.76	13.2138	1473.71	8.05369	1580.42	7.97686	1661.19	6.21324	1808.9	9.90595	1832.15	2.76794	92.4086	3.13817	112.839	2.61867
1402.2	13.0476	1473.42	8.04117	1580.18	8.03694	1660.45	6.29319	1809.24	9.89651	1830.79	2.92842	92.4126	3.06799	112.843	2.8096
1401.49	13.1218	1473.5	8.06222	1580.04	8.16949	1658.68	6.52376	1809.86	9.82572	1832.87	2.58442	92.4166	3.08705	112.847	2.96987
1401.08	13.22	1473.65	8.01351	1580.67	8.12946	1658.05	6.6332	1809.38	9.88313	1832.03	2.65319	92.4206	2.96165	112.851	2.95156
1401	13.295	1473.79	8.1106	1579.85	8.17685	1660.68	6.40331	1809.72	9.84678	1830.67	2.80299	92.4246	2.86747	112.855	2.90113
1402.11	13.2029	1475.01	8.05955	1581.45	7.9992	1659.38	6.58427	1809.29	9.97026	1831.25	2.74577	92.4286	2.91079	112.859	3.15323
1401.81	13.2249	1473.83	8.18992	1579.55	8.20074	1660.51	6.44635	1808.83	10.0822	1830.64	2.82099	92.4326	2.87152	112.863	2.95489
1401.8	13.2507	1473.64	8.20723	1579.56	8.26225	1659.73	6.51713	1808.85	10.086	1832.01	2.56172	92.4366	3.09105	112.867	2.71568
1402.45	13.1919	1472.87	8.30014	1580.38	8.29759	1660.04	6.5147	1809.4	10.0145	1829.95	2.77258	92.4406	3.01142	112.871	3.07752
1401.9	13.3392	1473.52	8.25049	1580.31	8.27985	1662.22	6.30979	1808.73	10.106	1830.16	2.7256	92.4446	2.88707	112.875	2.79718
1402.54	13.2741	1474.24	8.27879	1580.3	8.25582	1662.43	6.3441	1808.49	10.1394	1829.64	2.77692	92.4486	2.91062	112.879	2.87041
1402.05	13.3309	1474.94	8.2032	1581.1	8.17009	1660.4	6.61638	1809.32	10.1614	1830.66	2.67209	92.4526	2.83804	112.883	3.16378
1402.48	13.2683	1474.33	8.28342	1581.14	8.15712	1660.56	6.5761	1809.64	10.1227	1831.03	2.53894	92.4566	2.89615	112.887	2.9014
1402.46	13.313	1475.17	8.19009	1581.1	8.3238	1662.71	6.31069	1809.75	10.1043	1829.51	2.66788	92.4606	2.74069	112.891	2.75163
1401.61	13.5036	1475.28	8.16173	1582.08	8.27016	1660.02	6.7609	1810.16	10.0637	1829.34	2.69436	92.4646	2.75807	112.895	2.79644
1402.74	13.408	1474.83	8.32106	1580.9	8.39332	1661.09	6.65963	1810.67	10.0056	1828.13	2.81552	92.4686	2.69601	112.899	2.92232
1402.12	13.47	1473.78	8.46385	1580.45	8.41867	1662.35	6.5153	1811.32	10.0166	1828.6	2.75383	92.4726	2.77236	112.903	2.72905
1402.36	13.4314	1475.62	8.28161	1582	8.21551	1662.3	6.50703	1811.15	10.1074	1829.38	2.61495	92.4766	2.89769	112.907	3.13269
1402.18	13.4893	1473.96	8.41913	1582.47	8.2314	1660.62	6.72818	1811.18	10.131	1829.28	2.53761	92.4806	2.89824	112.911	3.19683
1403.24	13.4666	1474.8	8.34198	1583.02	8.25567	1661.31	6.70482	1811.05	10.1291	1829.17	2.54307	92.4846	2.91428	112.915	2.98985
1403.58	13.4733	1474.96	8.36518	1582.7	8.31329	1660.97	6.83137	1811.57	10.0677	1829.05	2.56105	92.4886	2.85033	112.919	2.90684
1403.29	13.4994	1474.93	8.47784	1582.14	8.34938	1662.21	6.68328	1810.8	10.1874	1828.33	2.62498	92.4926	2.81377	112.923	2.80221
1403.3	13.4958	1474.81	8.47834	1582.2	8.36515	1662.27	6.66412	1812.01	10.1414	1827.96	2.65775	92.4966	2.91554	112.927	2.81905
1402.43	13.5998	1474.75	8.49868	1581.45	8.41674	1662.28	6.65994	1811.54	10.2053	1827.82	2.59501	92.5006	2.89089	112.931	2.67955
1402.16	13.7065	1475.53	8.38056	1583.09	8.31938	1660.42	6.96031	1811.56	10.2118	1827.62	2.60486	92.5046	2.71123	112.935	2.92123
1403.58	13.6048	1475.21	8.44568	1582.73	8.40806	1662.9	6.73913	1810.67	10.3225	1827.93	2.54079	92.5086	2.87996	112.939	3.04866
1403.24	13.6388	1474.95	8.57329	1582.03	8.50342	1661.47	6.9661	1810.74	10.3241	1827.94	2.54216	92.5126	2.88484	112.943	3.31724
1403.47	13.6104	1475.87	8.51368	1583.09	8.35271	1662.27	6.85383	1811.79	10.2736	1826.77	2.65105	92.5166	2.89163	112.947	3.51276
1403.75	13.5881	1475.91	8.48104	1583.69	8.30769	1663.85	6.63926	1812.14	10.2791	1827.16	2.53223	92.5206	2.73433	112.951	3.25761
1402.47	13.7772	1476.47	8.41901	1583.14	8.39957	1661.96	6.90599	1811.23	10.3915	1826.32	2.61236	92.5246	2.98856	112.955	3.27072
1403.13	13.7973	1476.33	8.44938	1583.6	8.47313	1662.63	6.93843	1811.37	10.3765	1826.96	2.51111	92.5286	3.26096	112.959	3.37784
1403.39	13.7555	1475.86	8.52936	1584.24	8.41726	1663.29	6.88415	1811.81	10.3046	1826.76	2.55745	92.5326	3.08656	112.963	3.44389
1403.14	13.7971	1475.69	8.6732	1584.06	8.39277	1663.56	6.84128	1811.65	10.4146	1827.21	2.47577	92.5366	3.45928	112.967	3.33765
1402.85	13.8324	1477.27	8.47479	1583.49	8.4886	1664.31	6.72754	1811.72	10.4481	1825.99	2.53982	92.5406	3.15778	112.971	3.17246
1403.75	13.7776	1476.73	8.542	1584.3	8.36302	1664.01	6.78404	1812.48	10.3655	1826.63	2.41185	92.5446	3.30969	112.975	3.08931
1404.41	13.7538	1476.03	8.59256	1583.9	8.4777	1664.99	6.7581	1811.14	10.5297	1824.96	2.64242	92.5486	3.19112	112.979	3.21786
1404.16	13.8021	1476.55	8.55559	1585.02	8.43769	1664.99	6.80423	1812.3	10.3805	1825.7	2.55044	92.5526	3.07002	112.983	3.52993
1403.37	13.9053	1477.19	8.56624	1583.28	8.66416	1664.02	6.91485	1812.61	10.3735	1825.29	2.58052	92.5566	3.42074	112.987	3.22543
1403.78	13.8612	1477.68	8.59309	1583.04	8.66886	1664.72	6.84944	1812.48	10.5029	1826.26	2.39786	92.5606	3.16665	112.991	3.30775
1405.23	13.8073	1477.72	8.56555	1584.5	8.49243	1664.71	6.84274	1813.21	10.4184	1824.52	2.53368	92.5646	3.35733	112.995	3.22162
1404.54	13.8167	1476.67	8.66421	1583.75	8.58721	1664.03	7.02326	1813.1	10.4328	1824.99	2.48103	92.5686	3.095	112.999	3.3637
1403.9	13.9655	1476.77	8.65025	1583.71	8.71296	1665.29	6.90501	1812.72	10.4871	1826.28	2.3369	92.5726	3.23399	113.003	3.38071
1404.38	13.9369	1477.53	8.6327	1583.77	8.76745	1664.94	6.94241	1811.92	10.5888	1825.25	2.43782	92.5766	3.31623	113.007	3.25263
1404.74	13.8867	1477.93	8.63937	1585.27	8.54557	1665.07	6.92599	1814.12	10.4102	1824.85	2.47313	92.5806	3.30269	113.011	3.29744
1404.44	13.9449	1478.73	8.58822	1583.91	8.70311	1665.22	6.90991	1811.74	10.7313	1823.81	2.54479	92.5846	3.14269	113.015	3.32421
1404.29	14.0336	1478.59	8.57726	1584.42	8.64307	1666.01	6.85356	1812.14	10.6962	1824.69	2.39246	92.5886	2.89453	113.019	3.18606
1404.23	14.0785	1478.72	8.56393	1584.06	8.69343	1663.48	7.29372	1812.3	10.6601	1823.47	2.51648	92.5926	3.14636	113.023	3.22761
1405.04	13.9959	1478.18	8.62007	1586.35	8.56011	1666.78	6.86972	1812.85	10.6049	1823.37	2.53379	92.5966	3.06195	113.027	3.52811
1405.07	13.9742	1478.23	8.76148	1585.92	8.60893	1666.19	6.94022	1813.69	10.5774	1824.61	2.4105	92.6006	3.30008	113.031	3.3388
1405.18	14.0103	1478.71	8.7607	1585.57	8.62847	1664.88	7.12203	1813.78	10.6308	1824.71	2.27184	92.6046	3.2603	113.035	3.26653
1404.98	14.1148	1478.52	8.75757	1584.86	8.69583	1667.05	6.87437	1814.59	10.5341	1823.59	2.34765	92.6086	3.21873	113.039	3.22924
1405.53	14.0697	1478.6	8.72797	1584.25	8.83393	1668.59	6.77141	1812.3	10.8131	1823.31	2.37735	92.6126	2.93024	113.043	3.21203
1405.22	14.1041	1478.36	8.75631	1586.89	8.53387	1665.13	7.24106	1813.6	10.6429	1823.38	2.41301	92.6166	3.22275	113.047	3.34203
1405.17	14.1053	1479.67	8.66876	1585.95	8.75819	1665.68	7.16425	1813.7	10.6622	1823.84	2.35478	92.6206	3.17052	113.051	3.41786
1404.91	14.1681	1479.28	8.83019	1586.63	8.69157	1667.02	7.02268	1813.37	10.7852	1822.77	2.37513	92.6246	2.94395	113.055	3.36442
1405.47	14.1735	1480.49	8.64705	1585.69	8.75778	1665.76	7.15056	1814.54	10.6796	1822.68	2.35728	92.6286	3.25697	113.059	3.52776
1405.55	14.2069	1479.67	8.74762	1586.82	8.62826	1667.18	7.06365	1814.27	10.7269	1822.55	2.35639	92.6326	3.35851	113.063	3.37942
1405.95	14.1667	1479.21	8.7833	1585.97	8.71207	1666.8	7.16783	1813.78	10.7786	1823.11	2.25658	92.6366	3.5429	113.067	3.28969
1405.63	14.1792	1479.55	8.7737	1587.48	8.66894	1667.14	7.14322	1815.07	10.6307	1823.24	2.29865	92.6406	3.35834	113.071	3.35043
1405.67	14.1911	1479.93	8.83389	1585.67	8.93802	1665.91	7.30347	1814.42	10.7644	1822.34	2.3036	92.6446	3.16279	113.075	3.52804
1406.25	14.2383	1480.43	8.82562	1586.43	8.84347	1668.65	6.91917	1813.28	10.9659	1821.3	2.35568	92.6486	3.02132	113.079	3.52703
1405.87	14.3155	1479.48	8.93651	1587.15	8.74432	1667.64	7.15644	1813.98	10.8868	1821.91	2.23811	92.6526	3.14125	113.083	3.31268
1406.71	14.2273	1479.9	8.89351	1587.15	8.72601	1668.44	7.12246	1814.7	10.8105	1822.03	2.22858	92.6566	3.12123	113.087	3.48864
1406.73	14.2341	1480.11	8.85925	1587.68	8.70808	1668.8	7.06679	1814.1	10.8769	1820.83	2.40547	92.6606	3.07929	113.091	3.52045
1406.13	14.3066	1479.63	8.95041	1588.33	8.75767	1666.45	7.38333	1813.72	10.9284	1820.9	2.35313	92.6646	3.01862	113.095	3.3025
1406.84	14.2876	1481.66	8.81274	1588.85	8.7327	1667.91	7.18319	1814.07	11	1821.55	2.20253	92.6686	3.21433	113.099	3.33999
1406.69	14.3649	1480.29	8.996	1588.39	8.79153	1667.36	7.30072	1815.61	10.8605	1821.42	2.19366	92.6726	3.14116	113.103	3.43018
1407.27	14.2946	1479.79	9.02151	1587.08	8.89535	1667.67	7.35995	1815.44	10.8933	1820.84	2.25264	92.6766	2.77748	113.107	3.48027
1407.13	14.3086	1480.41	8.93996	1586.62	8.96035	1668.49	7.27225	1815.62	10.8515	1820.3	2.30712	92.6806	2.74633	113.111	3.43242
1407.41	14.2731	1481.33	8.85458	1586.72	8.98619	1667.62	7.36523	1814.92	10.9423	1821.48	2.13262	92.6846	2.93084	113.115	3.51245
1406.56	14.4457	1480.58	9.01469	1588.35	8.92713	1668.05	7.30489	1814.43	11.0494	1820.54	2.17535	92.6886	3.142	113.119	3.19657
1407.23	14.4381	1481.4	8.97195	1586.04	9.21694	1669.09	7.20559	1815.75	10.9724	1819.24	2.30343	92.6926	3.33491	113.123	3.42815
1407	14.4814	1480.3	9.07135	1588.49	8.92645	1667.66	7.51299	1815.3	11.0348	1820.16	2.16538	92.6966	3.18756	113.127	3.28093
1406.6	14.5195	1480.51	9.07802	1586.61	9.10368	1667.75	7.56633	1815.15	11.0644	1821.06	2.05523	92.7006	3.29074	113.131	3.21433
1406.9	14.4641	1480.29	9.05714	1587.41	9.01731	1667.45	7.58528	1815.42	11.032	1819.72	2.23033	92.7046	3.23821	113.135	2.82685
1407.39	14.4744	1482.08	8.96404	1588.64	8.9815	1668.23	7.47197	1815.73	10.9982	1818.03	2.33198	92.7086	3.0503	113.139	3.40947
1407.63	14.5318	1482.31	8.98394	1588.7	9.03154	1667.56	7.57587	1815.52	11.114	1818.17	2.29892	92.7126	3.26024	113.143	3.44969
1407.91	14.4997	1482.03	9.03115	1587.62	9.15169	1669.49	7.42308	1816.02	11.0808	1818.52	2.2237	92.7166	3.08571	113.147	3.11408
1407.86	14.4859	1481.78	9.04528	1588.43	9.03804	1670.2	7.37967	1815.77	11.1414	1818.64	2.21271	92.7206	3.14058	113.151	3.15964
1407.62	14.5321	1482.65	8.96566	1587.16	9.1848	1671.01	7.26991	1815.71	11.1379	1819.19	2.1528	92.7246	3.2215	113.155	3.2411
1407.55	14.5866	1481.5	9.09247	1586.73	9.24932	1669.61	7.44078	1816.14	11.0759	1818.08	2.21271	92.7286	3.06266	113.159	3.41129
1408.08	14.6021	1483.42	8.97271	1588.02	9.20654	1669.67	7.45521	1816.98	11.0164	1816.93	2.30125	92.7326	3.0489	113.163	3.42584
1407.36	14.7197	1482.67	9.10506	1588.25	9.22928	1669.28	7.57599	1817.24	11.0709	1818.34	2.13958	92.7366	3.16162	113.167	3.39795
1407.19	14.7013	1481.73	9.19526	1588.8	9.11611	1670.27	7.50881	1817.71	11.0368	1817.68	2.18064	92.7406	3.21831	113.171	3.17651
1407.49	14.6755	1482.18	9.13956	1588.82	9.13535	1669.99	7.5505	1817.38	11.0795	1817.95	2.15641	92.7446	3.0411	113.175	3.36912
1407.81	14.6569	1482.14	9.16161	1588.75	9.13422	1671.11	7.4108	1816.64	11.1607	1816.46	2.28386	92.7486	3.48873	113.179	3.32563
1407.22	14.8364	1481.37	9.26345	1589.58	9.09697	1670.7	7.45333	1815.83	11.2998	1817.66	2.08884	92.7526	3.10082	113.183	3.14885
1408.12	14.7631	1481.78	9.33546	1589.79	9.19755	1670.33	7.55477	1816.73	11.2634	1817.46	2.07192	92.7566	3.28449	113.187	3.30386
1408.47	14.7189	1482.58	9.25665	1588.84	9.30092	1671.84	7.42873	1817.05	11.2587	1817.04	2.11762	92.7606	2.92126	113.191	3.35657
1407.39	14.8375	1482.77	9.22322	1589.52	9.20635	1671.38	7.51185	1817.1	11.2303	1815.85	2.26439	92.7646	2.76343	113.195	3.40658
1408.45	14.7424	1481.91	9.31063	1590.02	9.10737	1670.68	7.61699	1816.86	11.2774	1816.15	2.19065	92.7686	2.84438	113.199	3.17727
1408.62	14.8054	1482.86	9.2081	1588.99	9.22331	1670.95	7.5844	1816.39	11.3286	1814.96	2.25844	92.7726	2.85573	113.203	3.38397
1408.72	14.829	1482.48	9.371	1590.51	9.12303	1671.98	7.45714	1818.1	11.2282	1815.83	2.15646	92.7766	2.69683	113.207	3.47635
1408.67	14.8277	1482.93	9.38207	1589.93	9.26248	1671.89	7.56802	1816.95	11.3834	1816.59	2.05436	92.7806	2.78965	113.211	3.08877
1408.46	14.8467	1484.25	9.25769	1588.7	9.39361	1671.82	7.6174	1817.64	11.3174	1815.38	2.1873	92.7846	2.74362	113.215	3.36045
1408.94	14.783	1484.14	9.21256	1589.35	9.34711	1671.7	7.64454	1817.79	11.2906	1816.24	2.06028	92.7886	3.00928	113.219	3.32326
1408.16	14.9686	1483.48	9.31705	1589.57	9.26881	1672.37	7.5667	1817.47	11.3478	1815.8	2.04705	92.7926	2.93927	113.223	3.21698
1408.65	14.9814	1483.64	9.32475	1587.99	9.48422	1671.79	7.62557	1817.6	11.3535	1814.81	2.12766	92.7966	3.0375	113.227	3.17764
1408.68	14.962	1484.9	9.27671	1588.86	9.49565	1674.51	7.36859	1817.61	11.4363	1814.78	2.12146	92.8006	2.94708	113.231	3.2688
1408.03	15.0344	1484.39	9.33609	1589.35	9.49631	1672.47	7.67327	1817.1	11.5287	1814.95	2.1043	92.8046	2.89192	113.235	3.28905
1408.53	14.9574	1483.65	9.40554	1590.19	9.33817	1674.6	7.43067	1817.61	11.4726	1815.4	2.03751	92.8086	2.79629	113.239	3.51357
1408.44	15.0765	1484.4	9.33547	1589.16	9.47847	1672.06	7.73144	1817.01	11.5298	1813.91	2.11626	92.8126	2.82003	113.243	3.49625
1408.72	15.0939	1483.88	9.43662	1589.83	9.42934	1672.68	7.67987	1817.52	11.4821	1813.03	2.19524	92.8166	2.79348	113.247	3.19375
1409.22	15.041	1484.57	9.4241	1589.47	9.53236	1672.67	7.71413	1817.09	11.6356	1813.55	2.08768	92.8206	2.80662	113.251	3.46084
1409.55	14.9945	1484.24	9.50744	1591.68	9.32727	1672.68	7.80629	1818.32	11.5255	1813.86	2.06262	92.8246	2.87172	113.255	3.40703
1408.38	15.1352	1484.14	9.50353	1591.22	9.4277	1672.83	7.7851	1818.51	11.4967	1813.5	2.10029	92.8286	2.80184	113.259	3.31077
1408.19	15.2298	1484.46	9.45477	1591.7	9.34802	1673.47	7.71882	1817.84	11.5655	1811.8	2.24178	92.8326	2.92496	113.263	3.45646
1410.41	15.0645	1484.79	9.42013	1591.27	9.41444	1673.04	7.75638	1818.3	11.5255	1812.65	2.11749	92.8366	2.74857	113.267	3.44155
1408.81	15.2495	1484.92	9.46005	1590.87	9.4923	1674.7	7.59239	1818.22	11.5532	1812.32	2.11724	92.8406	2.93699	113.271	3.29525
1409.38	15.1797	1485.11	9.51758	1591.69	9.50777	1675.03	7.65845	1818.75	11.6072	1813.36	1.98242	92.8446	2.61919	113.275	3.46074
1409.53	15.1678	1486.24	9.38645	1591.17	9.5886	1673.92	7.81382	1818.98	11.5989	1812.66	2.09507	92.8486	2.62129	113.279	3.31615
1408.62	15.3	1484.58	9.58075	1591.68	9.52036	1675.14	7.62971	1818.48	11.662	1811.15	2.20172	92.8526	2.79927	113.283	3.30997
1409.26	15.3333	1484.62	9.57049	1591.18	9.5684	1675.06	7.66072	1818.54	11.6691	1811.61	2.10352	92.8566	2.86257	113.287	3.36145
1410.46	15.2105	1485.24	9.55156	1591.47	9.54943	1673.33	7.90941	1817.9	11.7502	1811.18	2.12427	92.8606	3.1448	113.291	3.28489
1409.59	15.3127	1486.02	9.55112	1592.09	9.57511	1674.68	7.86102	1818.92	11.7015	1811.76	2.04635	92.8646	2.94721	113.295	3.26857
1410.11	15.2408	1486.07	9.53835	1591.15	9.73491	1674.34	7.93809	1819.24	11.7184	1812.6	1.89875	92.8686	2.71202	113.299	3.33241
1410.03	15.2628	1485.4	9.60241	1591.35	9.71129	1674.58	7.89422	1818.82	11.7582	1811.49	2.05194	92.8726	3.19888	113.303	3.4917
1410.17	15.3374	1485.44	9.60651	1590.94	9.74357	1674.29	7.92672	1817.3	11.9331	1813.08	1.81253	92.8766	2.82115	113.307	3.28001
1410.58	15.3311	1484.49	9.70985	1591.53	9.68544	1674.19	7.97277	1818.06	11.8478	1811.71	1.90752	92.8806	2.76736	113.311	3.52695
1410.13	15.3834	1486.31	9.61728	1591.72	9.66088	1676.58	7.775	1817.35	12.0013	1810.82	2.01963	92.8846	2.91035	113.315	3.63794
1410.02	15.385	1486.26	9.65587	1592.89	9.6932	1674.11	8.10945	1818.46	11.9306	1812.5	1.80405	92.8886	2.94411	113.319	3.57796
1410.66	15.3345	1486.17	9.68277	1591.65	9.79769	1675.36	7.96728	1819.58	11.8269	1811.76	1.89947	92.8926	2.88067	113.323	3.40649
1410.6	15.4058	1485.76	9.69715	1591.98	9.78295	1674.2	8.10003	1820.41	11.7188	1810.54	1.94514	92.8966	2.75047	113.327	3.45796
1410.22	15.4918	1486.15	9.66425	1592.55	9.68986	1674.5	8.08708	1820.74	11.6823	1807.96	2.23313	92.9006	2.78962	113.331	3.13163
1410.65	15.4576	1486.38	9.64001	1592.35	9.72406	1675.28	8.06333	1819.57	11.8321	1811.06	1.84807	92.9046	2.77038	113.335	3.34276
1410.56	15.4643	1486.27	9.77027	1592.99	9.71707	1676.58	7.92323	1819.2	11.9638	1809.53	2.01983	92.9086	2.60679	113.339	3.40598
1409.84	15.555	1485.53	9.88754	1592.26	9.8906	1675.5	8.0999	1819.85	11.9359	1809.2	2.04715	92.9126	2.68509	113.343	3.13599
1410.28	15.5572	1485.89	9.84968	1593.32	9.78686	1675.66	8.07673	1820.07	11.9059	1809.69	1.93138	92.9166	2.79321	113.347	3.40803
1411.36	15.5024	1486.1	9.78388	1592.81	9.82239	1676.93	7.91936	1820.34	11.858	1810.23	1.84586	92.9206	2.84265	113.351	3.2805
1410.77	15.5891	1487.43	9.67222	1591.78	9.90166	1675.5	8.17918	1820.21	11.8729	1809.57	1.87508	92.9246	2.83169	113.355	3.36255
1410.51	15.5842	1486.6	9.8185	1592.34	9.87039	1677.32	8.01385	1820.3	11.9491	1809.79	1.84448	92.9286	2.76113	113.359	3.19184
1410.51	15.598	1487.57	9.79274	1592.98	9.89405	1676.45	8.10919	1820.11	12.0206	1809.24	1.92393	92.9326	2.71797	113.363	2.73265
1411.13	15.5986	1486.19	9.94062	1593.46	9.89234	1676.59	8.0794	1819.77	12.052	1807.44	2.09028	92.9366	3.0873	113.367	3.0527
1411.48	15.6095	1487.28	9.79878	1593.58	9.83113	1677.27	8.00472	1820.45	11.9877	1808.46	1.9583	92.9406	3.27906	113.371	3.10772
1410.54	15.7249	1486.5	9.8849	1593.78	9.81829	1675.84	8.25758	1820.49	11.9934	1807.12	2.0202	92.9446	2.88729	113.375	2.85253
1411.09	15.676	1487.22	9.86802	1593.57	9.87201	1676.94	8.18527	1820.03	12.0632	1809.61	1.75793	92.9486	2.83763	113.379	3.00385
1410.06	15.8033	1487.16	9.98618	1593.1	9.95958	1676.79	8.22941	1821.11	12.0095	1809.19	1.7879	92.9526	2.9433	113.383	3.05803
1410.78	15.7578	1487.82	9.92196	1594.56	9.87745	1677.46	8.13991	1821.84	11.9908	1806.42	2.11205	92.9566	2.7255	113.387	2.82181
1411.03	15.8131	1488.15	9.85478	1593.95	9.9757	1675.77	8.35894	1821.55	12.0116	1805.4	2.14432	92.9606	2.92748	113.391	2.89109
1411.15	15.7995	1487.66	9.91577	1594.27	9.92374	1677.54	8.13495	1820.15	12.1529	1806.5	1.98434	92.9646	2.76357	113.395	2.8964
1412.69	15.6405	1487.1	9.99122	1595.25	9.78416	1677.35	8.26873	1820.86	12.0887	1809.34	1.66107	92.9686	2.76228	113.399	3.14701
1411.33	15.777	1486.83	10.1038	1594.08	9.94612	1677.82	8.23893	1821.71	12.0572	1806.62	1.98387	92.9726	2.86269	113.403	2.90316
1411.79	15.7815	1488.49	10.0255	1594.5	9.9505	1677.82	8.26354	1820.9	12.1983	1808.48	1.73449	92.9766	2.85733	113.407	2.97685
1411.53	15.8884	1488.04	10.0241	1594.49	10.0789	1677.31	8.32627	1821.32	12.1657	1806.47	1.87139	92.9806	3.03145	113.411	2.94889
1411.81	15.8753	1488.27	9.99357	1594.8	9.99419	1677.65	8.24903	1820.69	12.2274	1805.86	1.87732	92.9846	2.86501	113.415	2.83471
1412.08	15.8389	1488.23	9.98178	1593.29	10.182	1677.89	8.32265	1820.92	12.1974	1805.34	1.9649	92.9886	2.80387	113.419	2.96661
1411.92	15.8465	1487.76	10.1012	1593.83	10.1096	1677.87	8.38681	1822.11	12.1333	1806.3	1.83336	92.9926	2.80816	113.423	3.06762
1411.88	15.8774	1488.1	10.1426	1594.25	10.0519	1677.99	8.36896	1821.15	12.319	1806.03	1.85084	92.9966	2.8855	113.427	2.93762
1411.63	16.0109	1489.43	10.0327	1594.96	10.0872	1677.13	8.49841	1821.79	12.2605	1805.41	1.86671	93.0006	2.83011	113.431	2.99822
1411.41	16.073	1488.08	10.1251	1595.19	10.118	1678.31	8.34802	1822	12.2185	1806.43	1.67148	93.0046	2.7153	113.435	2.88025
1411.93	16.0286	1488.44	10.1274	1595.01	10.0905	1678.13	8.44661	1822.24	12.1891	1803.51	2.01198	93.0086	3.03293	113.439	2.83897
1411.99	16.0259	1488.67	10.0784	1594.72	10.1233	1678.68	8.43372	1821.59	12.2915	1804.23	1.9219	93.0126	2.99676	113.443	2.9321
1412.48	15.9688	1489.27	10.1027	1594.03	10.2051	1679.52	8.32015	1822.22	12.3298	1804.57	1.88402	93.0166	2.9211	113.447	3.05469
1412.53	16.0552	1488.88	10.2181	1593.26	10.3383	1679.65	8.28776	1822.78	12.2945	1803.8	1.93219	93.0206	2.94546	113.451	2.79726
1411.9	16.1612	1488.8	10.2176	1595.39	10.2244	1678.82	8.43462	1822.76	12.2988	1803.25	1.92793	93.0246	3.07972	113.455	2.89842
1412.08	16.1508	1487.92	10.3008	1595.63	10.2294	1678.22	8.58615	1822.83	12.3022	1804.69	1.77321	93.0286	3.18027	113.459	2.66459
1412.03	16.1566	1488.96	10.1648	1595.2	10.2631	1678.34	8.65084	1822.39	12.3376	1803.9	1.8193	93.0326	3.26138	113.463	3.19348
1412.91	16.0512	1489.28	10.1836	1594.54	10.3142	1678.35	8.66336	1823	12.3575	1804.17	1.79274	93.0366	3.06352	113.467	3.03468
1413.29	16.0887	1489.53	10.2516	1595.17	10.2391	1679.17	8.56553	1822.13	12.499	1804.83	1.70615	93.0406	3.30392	113.471	2.64302
1412.41	16.2412	1490.22	10.1945	1596.4	10.21	1679.84	8.45893	1823.21	12.384	1803.15	1.8625	93.0446	3.17778	113.475	2.82526
1412.35	16.2684	1490.02	10.2353	1595.37	10.3543	1681.2	8.35547	1822.9	12.4163	1802.43	1.89776	93.0486	3.22039	113.479	2.99979
1412.2	16.2531	1490.26	10.1576	1595.59	10.3505	1681.19	8.43119	1821.78	12.5453	1803.52	1.76264	93.0526	3.04081	113.483	2.80804
1413.03	16.177	1489.28	10.2667	1595.27	10.3845	1679.05	8.73547	1822.37	12.5145	1803.46	1.74481	93.0566	3.00681	113.487	2.89951
1412.58	16.2789	1490.65	10.2283	1595.18	10.4217	1680.9	8.46219	1823.46	12.4757	1802.23	1.8669	93.0606	3.02636	113.491	2.91876
1412.77	16.3258	1490.46	10.2927	1595.93	10.3182	1679.11	8.71747	1824.1	12.4226	1802.31	1.85115	93.0646	3.12102	113.495	2.81415
1413.32	16.2831	1491.21	10.1942	1596.68	10.3409	1680.88	8.51329	1823.32	12.496	1800.51	1.96043	93.0686	3.09151	113.499	2.8491
1413.06	16.2979	1490.88	10.216	1596.6	10.3802	1680.56	8.65067	1822.81	12.5755	1802.99	1.68699	93.0726	2.77482	113.503	3.13395
1412.66	16.3483	1490.6	10.258	1598.22	10.1809	1681.06	8.60331	1824.53	12.3657	1801.14	1.8815	93.0766	2.99306	113.507	3.28336
1412.34	16.4094	1490.4	10.3538	1596.05	10.4174	1679.49	8.82484	1823.95	12.5241	1802.6	1.75279	93.0806	3.1909	113.511	3.52895
1413.58	16.3637	1489.81	10.4958	1597.07	10.3036	1680.69	8.66831	1824.1	12.562	1801.65	1.77557	93.0846	3.44276	113.515	3.30938
1413.47	16.3944	1490.68	10.4111	1596.4	10.4087	1680.56	8.69204	1822.42	12.7404	1800.85	1.78784	93.0886	3.10102	113.519	3.22532
1412.15	16.5586	1490.83	10.3635	1595.93	10.5812	1681.77	8.65125	1824.46	12.5001	1800.91	1.78376	93.0926	3.07887	113.523	3.21109
1412.99	16.4652	1490.83	10.3667	1597.81	10.3909	1682.01	8.63709	1824.46	12.5218	1801.77	1.69451	93.0966	3.01645	113.527	3.39828
1413.36	16.4089	1491.32	10.3324	1598.32	10.2937	1682.68	8.55204	1823.85	12.6289	1802.08	1.64667	93.1006	3.36177	113.531	3.31687
1413.54	16.5059	1491.07	10.4743	1597.5	10.4081	1681.37	8.7197	1824.34	12.6519	1800.42	1.78211	93.1046	2.99446	113.535	3.38908
1414.04	16.4695	1490.74	10.5643	1596.56	10.5124	1682.38	8.58404	1824.1	12.6864	1800.21	1.76959	93.1086	3.20109	113.539	3.40029
1413.1	16.5768	1490.47	10.5681	1596.5	10.619	1680.34	8.96381	1824.29	12.6809	1801	1.62224	93.1126	3.17251	113.543	3.42016
1414.11	16.4806	1490.88	10.5054	1597.36	10.5368	1681.56	8.86421	1824.57	12.6423	1798.88	1.89298	93.1166	3.33827	113.547	3.19162
1413.59	16.5334	1490.84	10.5041	1597.91	10.5138	1681.96	8.79934	1824.44	12.66	1800.54	1.70641	93.1206	3.34169	113.551	3.48981
1413.22	16.6343	1492.34	10.3536	1597.11	10.5739	1683.05	8.66263	1825.01	12.6742	1799.95	1.74189	93.1246	3.25635	113.555	3.3638
1413.93	16.6176	1490.91	10.6322	1597.61	10.517	1682.28	8.75246	1825.46	12.6815	1799.73	1.65483	93.1286	3.39079	113.559	3.3787
1413.59	16.6605	1491.84	10.5738	1597.8	10.4867	1681.89	8.88267	1824.77	12.7698	1798.8	1.74951	93.1326	3.28815	113.563	3.4695
1413.98	16.6181	1491.89	10.5458	1597.05	10.7311	1682.61	8.86552	1825.01	12.7424	1799.56	1.64138	93.1366	3.13473	113.567	3.34313
1414.42	16.568	1492.32	10.4707	1598.41	10.5902	1683.18	8.81917	1825.47	12.6736	1798.83	1.73911	93.1406	3.19324	113.571	3.21879
1414.86	16.5704	1491.95	10.5274	1597.13	10.7143	1683.56	8.74309	1825.97	12.6877	1798.36	1.82151	93.1446	3.31596	113.575	3.35705
1414.5	16.6656	1493.01	10.509	1596.6	10.809	1684.4	8.64343	1825.31	12.82	1799.16	1.62115	93.1486	3.65992	113.579	3.47411
1414.23	16.7278	1492.23	10.6744	1597.99	10.6371	1682.09	8.97589	1826.23	12.7153	1797.41	1.76305	93.1526	3.17674	113.583	3.24036
1414.78	16.6516	1492.39	10.6196	1597.95	10.6345	1683.04	8.96388	1825.16	12.8398	1798.31	1.65464	93.1566	3.20192	113.587	3.30114
1414.68	16.6578	1492.69	10.5842	1597.99	10.7705	1682.42	9.0518	1824.96	12.8773	1798.35	1.65221	93.1606	3.30217	113.591	3.31472
1414.2	16.7704	1492.15	10.6551	1598.61	10.7275	1682.14	9.08421	1825.34	12.8593	1797.76	1.7084	93.1646	3.17041	113.595	3.44674
1414.63	16.8042	1491.65	10.7321	1598.34	10.7301	1683.7	8.8857	1825.51	12.925	1796.64	1.76737	93.1686	3.30512	113.599	3.33919
1414.82	16.8175	1493.25	10.6597	1598.24	10.7107	1683.78	8.92143	1826.67	12.8065	1795.98	1.79183	93.1726	3.29074	113.603	3.36654
1414.4	16.8645	1492.11	10.8327	1597.92	10.732	1683.87	8.99741	1825.97	12.889	1796.39	1.72615	93.1766	3.32456	113.607	3.20409
1415.32	16.754	1493.37	10.6715	1597.97	10.8528	1682.77	9.16838	1826.72	12.8026	1797.34	1.58772	93.1806	3.51878	113.611	3.34086
1415.04	16.8249	1492.15	10.7922	1599.73	10.704	1684.4	8.94357	1825.44	12.9616	1796.74	1.67598	93.1846	3.13772	113.615	3.19283
1414.84	16.9262	1493.04	10.7075	1598.89	10.8154	1685.04	8.85654	1825.8	12.9839	1795.59	1.75476	93.1886	3.24751	113.619	3.363
1414.73	16.9555	1492.83	10.8009	1598.24	10.8647	1683.34	9.10536	1825.63	13.0794	1794.49	1.80883	93.1926	3.36709	113.623	3.30506
1415.26	16.9189	1491.98	10.9528	1598.67	10.8211	1684.51	9.08068	1827.53	12.8696	1794.96	1.72641	93.1966	3.08545	113.627	3.45381
1415.48	16.8744	1492.4	10.8964	1598.86	10.7905	1683.2	9.27046	1826.33	13.0018	1794.85	1.74412	93.2006	3.17652	113.631	3.26067
1415.64	16.892	1493.19	10.8002	1599.9	10.8265	1684.05	9.15268	1827.29	12.9083	1795.12	1.7515	93.2046	3.23294	113.635	3.24231
1415.28	17.0259	1493.76	10.737	1599.91	10.8673	1684.42	9.1016	1826.59	13.0231	1795.11	1.70519	93.2086	3.01841	113.639	3.18146
1415.81	16.9738	1493.02	10.8777	1599.09	10.9719	1683.96	9.16638	1827.3	12.999	1795.75	1.53901	93.2126	2.8999	113.643	3.13565
1415.67	16.9884	1493.8	10.9003	1599.55	10.8759	1686.2	8.97218	1827.27	13.0294	1792.86	1.85276	93.2166	3.33454	113.647	3.19549
1415.24	17.0506	1494.04	10.8517	1598.86	10.9738	1685.33	9.14974	1827.67	12.9995	1794.46	1.66536	93.2206	3.53198	113.651	2.94969
1415.85	16.9785	1493.52	10.9225	1599.34	10.9619	1684.56	9.25315	1827.38	13.0363	1795.12	1.62	93.2246	3.18316	113.655	3.27035
1414.97	17.1809	1493.45	10.9092	1599.93	10.9935	1684.65	9.25967	1826.85	13.0983	1794.73	1.63942	93.2286	3.30866	113.659	3.42684
1415.41	17.1642	1493.62	10.9344	1601.02	10.9	1684.85	9.20785	1826.57	13.215	1793.02	1.72558	93.2326	3.33859	113.663	3.37253
1415.23	17.2056	1493.39	10.9872	1598.99	11.1016	1686.97	9.03111	1827.15	13.1939	1793.65	1.61739	93.2366	3.31871	113.667	3.44991
1415.9	17.1009	1493.73	11.038	1599.84	10.9524	1684.9	9.3557	1826.05	13.333	1794.21	1.56984	93.2406	3.26886	113.671	3.36587
1416.53	17.0398	1494.46	10.9486	1600.59	10.9055	1685.42	9.30206	1826.47	13.2961	1793.3	1.66141	93.2446	2.90265	113.675	3.32944
1416.04	17.1763	1493.79	11.0088	1599.46	11.1274	1684.71	9.3995	1826.73	13.2474	1793.2	1.68155	93.2486	2.88869	113.679	3.3814
1416.76	17.1336	1494.26	10.9432	1600.33	11.1014	1685.1	9.34697	1827.25	13.2172	1794.02	1.54341	93.2526	2.98883	113.683	3.25989
1416.05	17.2313	1495.34	10.854	1600.26	11.117	1686.91	9.15986	1827.44	13.2735	1791.76	1.75351	93.2566	2.97285	113.687	3.27435
1415.88	17.2536	1494.09	11.1254	1600.8	10.9878	1686.42	9.30939	1827.77	13.2552	1791.41	1.76684	93.2606	2.93464	113.691	3.02743
1416.71	17.1553	1494.64	11.0779	1600.09	11.0838	1685.91	9.40115	1827.85	13.2411	1793.71	1.51606	93.2646	2.86186	113.695	2.78416
1416.05	17.3115	1494.67	11.0438	1600.08	11.1092	1686.2	9.35147	1828.41	13.1708	1792.59	1.58523	93.2686	2.86397	113.699	2.95505
1416.88	17.2646	1494.58	11.0661	1601.08	11.0874	1686.93	9.26568	1827.46	13.2959	1792.34	1.56175	93.2726	3.00997	113.703	2.93147
1416.93	17.2678	1495.15	10.9873	1601.54	11.0557	1687.58	9.19925	1828.32	13.2926	1792.53	1.49117	93.2766	2.89302	113.707	2.92035
1416.5	17.3037	1494.66	11.1203	1601.07	11.1037	1686.28	9.46268	1827.64	13.4146	1793.12	1.43054	93.2806	3.12216	113.711	3.1958
1416.76	17.2802	1495.27	11.1412	1601.07	11.1006	1686.07	9.54083	1827.77	13.4197	1792.09	1.53562	93.2846	3.18415	113.715	3.29422
1417.11	17.2903	1495.38	11.1413	1600.43	11.1418	1685.66	9.58236	1827.78	13.4085	1790.51	1.7347	93.2886	3.13927	113.719	3.33723
1416.44	17.4439	1495.3	11.1292	1601.52	11.0813	1687	9.39849	1827.68	13.4114	1793.68	1.31162	93.2926	2.81548	113.723	3.25122
1417.45	17.3389	1494.5	11.1942	1601.84	11.1617	1686.68	9.43222	1828.81	13.314	1790.06	1.6459	93.2966	2.82264	113.727	3.24463
1417.42	17.337	1494.11	11.2846	1602.35	11.1038	1686.78	9.52832	1828.27	13.4752	1791.57	1.46185	93.3006	2.82497	113.731	3.02615
1416.43	17.4441	1495.62	11.2193	1600.62	11.2828	1687.51	9.48472	1829.18	13.3772	1791.9	1.43459	93.3046	3.02879	113.735	3.2614
1417.01	17.4201	1496.09	11.1897	1600.47	11.2952	1687.54	9.49364	1829.59	13.331	1791.3	1.51411	93.3086	2.83129	113.739	3.21825
1416.93	17.5189	1495.23	11.2724	1601.66	11.2351	1687.07	9.53363	1828.87	13.3934	1791.22	1.49633	93.3126	2.87822	113.743	3.58047
1417.69	17.4639	1495.51	11.2285	1600.96	11.4108	1688.16	9.39587	1828.63	13.4589	1789.85	1.56185	93.3166	3.1158	113.747	3.34593
1416.91	17.5497	1495.48	11.2126	1601.94	11.3282	1686.83	9.65634	1829.45	13.4447	1790.76	1.40915	93.3206	3.28553	113.751	2.88752
1416.19	17.6247	1495.95	11.2976	1601.02	11.3969	1687.69	9.61586	1829.48	13.4832	1789.93	1.50142	93.3246	3.55593	113.755	2.8655
1417.31	17.5293	1496.53	11.2707	1602.52	11.2491	1686.76	9.7327	1829.98	13.424	1789.62	1.51614	93.3286	3.49592	113.759	2.87491
1417.56	17.6135	1496.78	11.2725	1601.77	11.3321	1688.45	9.53769	1830.08	13.4163	1791.1	1.35735	93.3326	3.21108	113.763	2.86361
1417.63	17.5981	1496.42	11.2734	1601.25	11.4249	1689.12	9.4336	1829.74	13.4511	1790.75	1.32512	93.3366	3.00358	113.767	2.97938
1417.44	17.6297	1496.26	11.3004	1602.12	11.4221	1686.92	9.77476	1829.28	13.55	1789.22	1.47912	93.3406	3.46629	113.771	2.70209
1417.64	17.6068	1496.14	11.3709	1601.36	11.5317	1688.81	9.60946	1829.69	13.584	1787.24	1.64315	93.3446	3.372	113.775	2.81416
1417.39	17.65	1497.01	11.3834	1602.14	11.437	1688.09	9.73811	1829.89	13.5632	1788.97	1.49793	93.3486	3.34517	113.779	3.0851
1417.43	17.7468	1496.11	11.4956	1602.6	11.3738	1687.09	9.83282	1829.55	13.6162	1788.25	1.5581	93.3526	3.51416	113.783	2.94023
1418.54	17.6427	1496.03	11.4615	1601.22	11.5148	1689.43	9.53622	1829.44	13.6167	1786.82	1.70348	93.3566	3.21987	113.787	3.35849
1417.89	17.76	1497.28	11.3184	1602.37	11.4715	1688.97	9.63248	1829.46	13.6127	1786.07	1.73436	93.3606	3.14943	113.791	2.88255
1418.14	17.7083	1496.55	11.4044	1603.29	11.4472	1689.53	9.66032	1829.99	13.6607	1788.55	1.37309	93.3646	3.31634	113.795	3.1019
1418.18	17.6991	1496.15	11.5482	1603.18	11.4456	1689.44	9.70286	1830.05	13.6994	1787.61	1.46355	93.3686	3.39617	113.799	2.80532
1417.81	17.7904	1497.83	11.413	1603.02	11.458	1689.54	9.68053	1830.63	13.624	1785.95	1.69122	93.3726	3.07501	113.803	3.03427
1418.53	17.7966	1497.4	11.4603	1602.58	11.5018	1689.19	9.71054	1829.89	13.7029	1786.48	1.61523	93.3766	3.1781	113.807	2.86788
1418.67	17.7939	1496.72	11.4974	1603.03	11.4955	1688.87	9.78866	1830.63	13.62	1785.47	1.62275	93.3806	3.23154	113.811	2.96963
1418.3	17.8194	1496.73	11.4917	1602.27	11.6787	1689.22	9.84568	1830.29	13.7416	1787.48	1.36332	93.3846	3.16588	113.815	2.90296
1418.55	17.7901	1496.95	11.5407	1603.57	11.5518	1689.98	9.81146	1830.46	13.7993	1786.88	1.38156	93.3886	3.12872	113.819	3.20566
1419.23	17.7602	1497.18	11.6152	1602.79	11.6065	1690.07	9.79306	1831.25	13.7097	1786.97	1.38614	93.3926	2.83312	113.823	2.6355
1418.54	17.9057	1498.39	11.4651	1602.72	11.6057	1688.95	9.94463	1830.62	13.7826	1786.85	1.4188	93.3966	3.02474	113.827	3.03213
1419.09	17.8712	1497.16	11.6066	1602.87	11.6124	1690.94	9.69714	1831	13.7524	1785.14	1.5548	93.4006	2.9117	113.831	2.85973
1419.43	17.8349	1497.16	11.5868	1603	11.6707	1690	9.88866	1829.98	13.8835	1785.09	1.50835	93.4046	2.74659	113.835	2.74757
1418.81	17.8951	1498.15	11.5053	1602.73	11.798	1690.29	9.89979	1831.62	13.7548	1785.91	1.43194	93.4086	2.98776	113.839	3.04987
1419.81	17.8175	1497.64	11.659	1603.27	11.7948	1690.21	9.91659	1831.69	13.8016	1784.6	1.54939	93.4126	2.95275	113.843	2.83211
1419.11	17.9758	1497.49	11.7104	1602.89	11.7785	1689.87	9.96331	1831.19	13.8573	1785.92	1.41674	93.4166	2.95846	113.847	2.94132
1418.29	18.0968	1497.69	11.6738	1603.79	11.6782	1690.59	9.87548	1830.9	13.8849	1784.11	1.58729	93.4206	3.19251	113.851	3.00447
1419.51	17.9618	1498.54	11.6097	1604.22	11.6183	1690.84	9.90801	1831.48	13.8171	1783.88	1.54957	93.4246	3.03623	113.855	2.98735
1418.83	18.0448	1497.45	11.6815	1605.03	11.6493	1691.88	9.86464	1831.47	13.9114	1783.49	1.55029	93.4286	2.81234	113.859	2.88381
1419.46	17.9827	1498.5	11.6586	1603.43	11.8901	1691.33	9.93911	1832.33	13.8616	1784.56	1.44752	93.4326	2.70033	113.863	2.79783
1419.48	18.0865	1498.69	11.7188	1602.6	11.9596	1689.48	10.1634	1832.79	13.8096	1783.37	1.57197	93.4366	2.75073	113.867	2.98633
1419.59	18.0907	1498.35	11.7508	1604.16	11.766	1690.38	10.0476	1831.87	13.9147	1784.97	1.38684	93.4406	2.80717	113.871	2.84344
1419.39	18.1103	1498.83	11.6689	1604.05	11.7745	1690.26	10.0935	1831.15	14.0283	1783.12	1.54656	93.4446	2.97416	113.875	2.83056
1419.57	18.0925	1499.08	11.6504	1604.55	11.7608	1691.12	10.1034	1831.9	13.9817	1783.03	1.4761	93.4486	2.87549	113.879	3.00955
1419.71	18.0734	1499.33	11.6476	1603.79	11.9537	1691.81	10.0318	1833.25	13.8919	1783.51	1.39392	93.4526	2.81841	113.883	2.92083
1419.82	18.1467	1499.4	11.7471	1604.13	11.9183	1691.33	10.0851	1831.5	14.1131	1783.11	1.45272	93.4566	2.88754	113.887	3.06937
1420.17	18.15	1499.68	11.717	1604.38	11.8938	1691.26	10.0936	1832.35	14.0158	1783.3	1.45063	93.4606	2.8548	113.891	2.96821
1420.17	18.1615	1499.48	11.7764	1605.8	11.7232	1690.95	10.14	1833.05	13.9344	1783.25	1.35149	93.4646	2.58906	113.895	3.03299
1419.88	18.201	1499.35	11.776	1605.23	11.7669	1690.66	10.2979	1832.55	13.9938	1781.35	1.51678	93.4686	2.93177	113.899	2.78156
1419.97	18.1761	1499.26	11.7654	1604.53	11.9269	1691.46	10.2299	1832.62	14.0998	1782.58	1.39968	93.4726	2.78394	113.903	2.78898
1420.37	18.1992	1499.01	11.8437	1604.94	11.9778	1691.63	10.2008	1832.3	14.1591	1782.51	1.37588	93.4766	3.10316	113.907	2.9105
1420.6	18.2359	1499.58	11.8633	1605.87	11.8796	1691.26	10.2359	1831.59	14.2243	1783.34	1.27038	93.4806	2.71822	113.911	3.05841
1420.37	18.2692	1499.57	11.8722	1605.18	11.9094	1692.22	10.123	1832.44	14.1103	1781.92	1.39825	93.4846	2.53139	113.915	2.79063
1419.56	18.3572	1500.14	11.8002	1605.62	11.8662	1693.61	10.0419	1831.82	14.2109	1780.58	1.50275	93.4886	2.94587	113.919	2.8824
1420	18.3112	1498.99	11.9037	1604.36	12.0488	1692.58	10.2226	1831.87	14.2926	1781.77	1.34029	93.4926	2.98621	113.923	2.95214
1420.16	18.3429	1500.21	11.7654	1606.21	11.9117	1692.28	10.2685	1833.52	14.1525	1780.4	1.51271	93.4966	3.03077	113.927	2.9329
1419.93	18.4493	1500.45	11.9195	1606.4	11.9364	1692.7	10.2368	1832.85	14.2262	1783	1.26658	93.5006	3.02579	113.931	2.65874
1419.66	18.5031	1499.51	12.0489	1606.35	11.9459	1691.83	10.3305	1833.7	14.1272	1780.32	1.45866	93.5046	2.80213	113.935	2.83742
1420.59	18.3883	1499.86	12.0045	1605.67	11.9752	1692.82	10.2859	1833.05	14.2047	1779.61	1.47717	93.5086	2.99144	113.939	3.04696
1419.92	18.4671	1500.06	11.9508	1605.86	11.9602	1693.29	10.2705	1833.9	14.1797	1778.59	1.58467	93.5126	3.06648	113.943	2.7506
1420.63	18.3874	1500.33	11.9572	1606.05	11.9632	1692.68	10.3751	1834.35	14.1804	1781.07	1.25993	93.5166	2.89839	113.947	2.80279
1420.41	18.4003	1499.59	12.092	1606.29	12.0902	1692.85	10.3528	1833.25	14.3152	1779.85	1.38441	93.5206	3.00319	113.951	3.06313
1420.2	18.4141	1500.82	12.0375	1606.64	12.0225	1694.21	10.17	1832.56	14.3735	1779.44	1.39088	93.5246	2.90285	113.955	2.7756
1420.22	18.4216	1499.83	12.1762	1606.81	12.0023	1693.9	10.2536	1832.91	14.3395	1779.65	1.34039	93.5286	2.82397	113.959	2.8999
1421.1	18.323	1500.85	12.0423	1605.95	12.1109	1694.36	10.2864	1834.91	14.1325	1777.84	1.49881	93.5326	2.80917	113.963	2.83707
1421.16	18.3301	1500.94	11.9901	1606.92	11.9945	1693.74	10.3914	1833.44	14.4068	1778.08	1.49172	93.5366	2.7579	113.967	2.94588
1419.9	18.4683	1499.78	12.1639	1606.82	12.0444	1693.24	10.4685	1834.77	14.2685	1779.36	1.30216	93.5406	2.87627	113.971	2.75793
1420.33	18.4139	1500.19	12.2169	1606.2	12.2318	1694.11	10.333	1833.28	14.4556	1778.19	1.41059	93.5446	3.0803	113.975	3.09826
1421.37	18.2731	1499.72	12.3156	1606.94	12.1536	1694.12	10.3994	1833.74	14.3896	1777.98	1.38207	93.5486	2.86929	113.979	3.1386
1420.9	18.36	1500.33	12.1922	1606.87	12.1287	1695.24	10.3489	1834.47	14.3077	1778.14	1.33557	93.5526	2.85527	113.983	2.98815
1421.43	18.289	1500.03	12.2719	1606.26	12.2149	1693.92	10.5499	1833.46	14.5053	1778.5	1.33258	93.5566	2.74267	113.987	3.24281
1420.42	18.4097	1500.58	12.1556	1607.57	12.0351	1692.77	10.6923	1833.99	14.5325	1778.51	1.29989	93.5606	2.82747	113.991	3.2816
1420.01	18.4481	1501.05	12.2067	1607.9	12.1055	1694.64	10.4642	1834.37	14.4955	1776.77	1.4734	93.5646	2.69044	113.995	3.19471
1420.64	18.3702	1501.02	12.2847	1606.74	12.3	1694.8	10.4409	1834.04	14.5252	1777.51	1.32576	93.5686	3.02731	113.999	3.46021
1420.53	18.3911	1500.98	12.2874	1606.87	12.292	1693.88	10.6643	1834.54	14.4724	1777.11	1.33184	93.5726	2.91148	114.003	3.46283
1420.65	18.3727	1501.91	12.1557	1607.45	12.2086	1693.99	10.6899	1834.28	14.5182	1778.19	1.14925	93.5766	2.91433	114.007	3.50568
1420.23	18.4154	1500.54	12.3398	1607.64	12.1983	1695.58	10.4737	1835.59	14.4608	1777.22	1.30916	93.5806	2.66445	114.011	3.41001
1420.57	18.3938	1501.76	12.2229	1606.72	12.3313	1694.84	10.5825	1835.22	14.5372	1777.54	1.28785	93.5846	2.90558	114.015	3.26396
1420.38	18.4156	1501.92	12.3358	1607.81	12.3409	1694.67	10.6202	1834.31	14.6199	1775.75	1.39711	93.5886	2.942	114.019	3.23065
1421.18	18.3357	1502.23	12.2876	1608.15	12.316	1695.09	10.6604	1833.96	14.6689	1774.61	1.47073	93.5926	2.78224	114.023	3.13796
1420.56	18.3787	1500.89	12.4265	1608.08	12.3194	1696.01	10.5977	1833.84	14.6709	1775.03	1.4329	93.5966	2.85494	114.027	3.16914
1420.43	18.3987	1501.72	12.3226	1606.77	12.4486	1695.41	10.6539	1834.63	14.6791	1776.24	1.29088	93.6006	3.11157	114.031	3.2531
1421.42	18.2826	1501.93	12.2964	1607.65	12.3792	1695.74	10.6023	1834.88	14.696	1776.97	1.18323	93.6046	2.81582	114.035	3.21668
1420.57	18.3741	1502.73	12.3038	1608.16	12.391	1697.31	10.4049	1835.35	14.6428	1775.27	1.33318	93.6086	2.91152	114.039	3.39083
1420.37	18.4227	1501.64	12.503	1609.38	12.3155	1694.82	10.8077	1835.07	14.6683	1775.75	1.2458	93.6126	2.99406	114.043	3.1829
1420.24	18.4204	1502.02	12.452	1608.64	12.3728	1695.16	10.8221	1835.21	14.6768	1775.77	1.23301	93.6166	2.87379	114.047	3.2913
1419.92	18.4565	1500.67	12.5562	1608.86	12.3688	1696.03	10.7245	1835.67	14.6568	1774.4	1.34506	93.6206	2.69149	114.051	3.43587
1420.14	18.4331	1501.89	12.4589	1608.12	12.4329	1696.18	10.7125	1835.78	14.7247	1775.65	1.22325	93.6246	3.19634	114.055	3.34955
1420.9	18.3486	1502.64	12.3676	1608.43	12.4086	1694.17	10.9656	1834.92	14.8281			93.6286	2.69455	114.059	3.37047
1420.76	18.353	1502.71	12.4648	1608.68	12.494	1696.34	10.7475	1835.38	14.7722			93.6326	2.80473	114.063	3.47352
1420.57	18.3873	1502.92	12.4824	1608.66	12.5374	1696.52	10.8111	1835.03	14.8212			93.6366	2.82115	114.067	3.23099
1420.86	18.349	1502.79	12.4957	1608.93	12.5018	1696.74	10.7743	1836.04	14.7521			93.6406	3.01764	114.071	3.28822
1420.29	18.4024	1501.27	12.65	1609.28	12.4234	1697.58	10.6708	1835.43	14.9018			93.6446	2.86464	114.075	3.18639
1420.63	18.3733	1502.13	12.5664	1610.12	12.3411	1695.14	11.0075	1835.47	14.9065			93.6486	2.53745	114.079	2.81314
1420.33	18.4133	1501.32	12.703	1610.19	12.4081	1696.35	10.8899	1835.72	14.8663			93.6526	2.98743	114.083	2.6109
1420.47	18.3921	1502.76	12.6499	1609.2	12.5909	1695.6	11.1016	1836.13	14.8163			93.6566	2.85028	114.087	2.99417
1420.57	18.396	1502.55	12.6626	1608.97	12.6219	1697.78	10.8269	1835.74	14.8754			93.6606	2.70572	114.091	2.82354
1420.97	18.3237	1502.44	12.6771	1610.23	12.4646	1696.1	10.9192	1836.72	14.8741			93.6646	2.69725	114.095	2.90903
1420.78	18.3677	1504.01	12.4939	1608.59	12.6642	1696.09	11.0047	1836.29	14.9722			93.6686	3.12393	114.099	3.0244
1420.65	18.3593	1502.96	12.5933	1608.44	12.6976	1696.49	11.0997	1835.51	15.042			93.6726	3.05786	114.103	2.93642
1419.94	18.4591	1503.03	12.707	1609.91	12.6351	1696.86	11.0697	1836.24	14.9606			93.6766	2.93817	114.107	2.80974
1419.89	18.4527	1503.37	12.699	1608.91	12.7809	1697.11	11.0265	1836.09	14.9708			93.6806	2.97047	114.111	2.79206
1420.62	18.4235	1502.78	12.7548	1608.95	12.7325	1697.28	11.0197	1836.46	14.955			93.6846	3.02595	114.115	2.94028
1421.82	18.3308	1502.19	12.8088	1609.24	12.7059	1697.09	11.0571	1836.32	15.0629			93.6886	3.00281	114.119	3.03817
1421.15	18.3334	1503.13	12.7091	1609.31	12.7339	1698.53	10.9799	1836.12	15.0902			93.6926	3.02135	114.123	2.7533
1420.05	18.3283	1503.54	12.7725	1609.02	12.8157	1698.59	11.0219	1837.18	14.9966			93.6966	2.81233	114.127	2.74696
1420.44	18.3619	1503.5	12.8633	1610.28	12.7434	1696.92	11.2287	1837.02	15.0129			93.7006	2.8797	114.131	2.70565
1420.54	18.4025	1504.12	12.7769	1610.95	12.7024	1697.35	11.1731	1837.02	15.0324			93.7046	3.0005	114.135	2.97271
1421.66	18.2756	1504.5	12.7221	1609.13	12.8785	1697.11	11.1883	1836.74	15.1487			93.7086	2.62903	114.139	2.87159
1420.23	18.4381	1504.38	12.747	1608.29	12.9668	1699.55	10.997	1838.01	15.039			93.7126	2.91296	114.143	3.11714
1420.66	18.3705	1503.65	12.8258	1609.88	12.7657	1699.45	11.0766	1837.57	15.0665			93.7166	2.84077	114.147	2.80005
1420.38	18.4145	1504.41	12.8669	1609.87	12.8992	1698.3	11.2157	1837.72	15.054			93.7206	3.03414	114.151	2.93079
1420.72	18.3603	1504.74	12.8555	1610.81	12.8277	1699.64	11.0434	1837.47	15.0954			93.7246	2.87762	114.155	2.91748
1420.87	18.3491	1503.46	12.9875	1610.7	12.8604	1699.4	11.0876	1837.17	15.1963			93.7286	2.83119	114.159	2.73608
1420.76	18.3831	1505.02	12.8037	1611.27	12.7713	1699.2	11.1455	1837.78	15.2004			93.7326	2.76069	114.163	2.94715
1420.28	18.4059	1503.8	12.9176	1609.92	12.9406	1699.29	11.2339	1837.85	15.2143			93.7366	2.73024	114.167	3.22401
1420.19	18.424	1504.03	13.0145	1610.5	12.8605	1698.26	11.3776	1838.35	15.1402			93.7406	3.22968	114.171	3.21049
1419.76	18.4897	1505.3	12.9383	1611.3	12.8902	1699.56	11.2133	1837.84	15.2183			93.7446	3.18668	114.175	3.29462
1420	18.4619	1504.87	12.9762	1611.64	12.894	1699.45	11.2336	1837.82	15.2439			93.7486	3.18196	114.179	3.19457
1420.43	18.4158	1504.72	12.9551	1611.47	12.8783	1697.03	11.5514	1838.23	15.2778			93.7526	3.05313	114.183	3.04908
1420.76	18.3811	1504.99	12.9425	1611.52	12.869	1698.92	11.4262	1837.78	15.3455			93.7566	3.17812	114.187	3.28669
1420.31	18.4192	1505.36	12.9061	1610.84	12.9278	1698.37	11.5431	1838.24	15.3245			93.7606	3.19766	114.191	3.44139
1419.75	18.4654	1504.9	13.0745	1610.59	13.0335	1698.48	11.4922	1838.21	15.3184			93.7646	3.08881	114.195	3.17097
1419.62	18.506	1505.23	13.0814	1611.15	13.0534	1698.77	11.4782	1838.91	15.2239			93.7686	3.25252	114.199	3.25111
1420.54	18.3826	1504.94	13.0922	1610.65	13.1353	1698.89	11.4718	1838.89	15.2756			93.7726	3.24308	114.203	3.26998
1420.73	18.3629	1504.83	13.0852	1612.27	12.9046	1698.32	11.6475	1839.3	15.3107			93.7766	3.15051	114.207	3.1301
1420.42	18.4203	1505.31	13.0448	1611.88	12.9468	1699.07	11.5837	1839.41	15.3196			93.7806	3.21965	114.211	3.21103
1419.67	18.4869	1505.94	13.0601	1612.29	12.9032	1699.55	11.5246	1839.08	15.3522			93.7846	3.37633	114.215	3.24639
1420.04	18.4497	1505.62	13.1484	1611.77	13.1003	1700.03	11.4702	1838.11	15.4476			93.7886	3.1738	114.219	3.3838
1421.41	18.2869	1505.92	13.1201	1613.17	12.9524	1699.02	11.5906	1837.87	15.4914			93.7926	3.26237	114.223	3.27036
1420.55	18.3919	1506.94	12.9855	1611.82	13.1236	1700.52	11.4912	1838.24	15.5683			93.7966	3.3681	114.227	3.41014
1420.42	18.4062	1506.42	13.0554	1612.39	13.0432	1700.09	11.5892	1838.7	15.5335			93.8006	3.42901	114.231	3.36777
1420.17	18.425	1505.76	13.168	1612.48	13.0328	1701.37	11.502	1838.25	15.5854			93.8046	3.38202	114.235	3.10109
1420.06	18.4489	1507.15	13.1054	1612.04	13.1005	1700.69	11.4301	1838.85	15.5045			93.8086	3.2438	114.239	2.79884
1419.85	18.4592	1506.35	13.1859	1612.25	13.2455	1700.51	11.559	1838.83	15.5148			93.8126	3.26202	114.243	2.88091
1420.17	18.4146	1505.29	13.3042	1613.59	13.0946	1702.14	11.485	1838.26	15.6729			93.8166	3.20027	114.247	2.80905
1419.83	18.4726	1507.01	13.0797	1612.53	13.2017	1701.98	11.5363	1838.29	15.7137			93.8206	3.3187	114.251	2.80345
1419.89	18.4469	1506.24	13.2116	1613.25	13.091	1701.45	11.6023	1839.11	15.6193			93.8246	3.16327	114.255	2.94609
1419.86	18.4858	1506.43	13.2866	1612.53	13.1996	1700.91	11.6639	1838.57	15.6891			93.8286	3.20165	114.259	2.7723
1419.73	18.473	1507.03	13.287	1611.75	13.3606	1702.54	11.55	1838.94	15.64			93.8326	3.37912	114.263	2.94781
1419.43	18.5112	1507.26	13.2246	1612.51	13.3725	1701.37	11.734	1839.88	15.5998			93.8366	3.23043	114.267	3.0421
1419.3	18.5429	1506.1	13.3527	1612.39	13.387	1702.16	11.6397	1839.01	15.7551			93.8406	3.16416	114.271	3.29659
1420.31	18.4166	1507.07	13.2574	1612.34	13.3539	1702.74	11.5629	1840.46	15.596			93.8446	3.10525	114.275	3.41181
1420.08	18.4392	1507.15	13.2848	1613.25	13.2551	1701.55	11.7658	1839.45	15.7193			93.8486	3.09798	114.279	2.95303
1420	18.4585	1507.28	13.3583	1613.03	13.285	1703.7	11.568	1839.47	15.718			93.8526	3.32374	114.283	3.28008
1420.53	18.4123	1507.38	13.3517	1613.75	13.287	1702.62	11.7368	1839.28	15.8006			93.8566	3.2235	114.287	3.39083
1420.14	18.4583	1506.68	13.3993	1612.55	13.502	1702.33	11.7599	1839.84	15.7896			93.8606	3.06169	114.291	3.30758
1419.69	18.4824	1506.7	13.4307	1612.96	13.4608	1702.82	11.7123	1838.98	15.908			93.8646	3.35704	114.295	3.37763
1420.86	18.3392	1507.47	13.3322	1614.07	13.298	1702.36	11.7701	1839.54	15.8424			93.8686	3.1957	114.299	3.22864
1420.7	18.3678	1507.68	13.4294	1613.2	13.3812	1701.75	11.9391	1839.18	15.8972			93.8726	3.38037	114.303	3.32412
1419.97	18.4522	1507.16	13.5767	1612.8	13.5079	1702.54	11.8824	1839.64	15.8682			93.8766	3.22909	114.307	3.17824
1419.58	18.5115	1508.39	13.4119	1613.77	13.4704	1703.31	11.8117	1840.09	15.9007			93.8806	3.1851	114.311	3.36383
1419.82	18.4734	1508.16	13.3919	1613.62	13.4915	1702.5	11.9015	1840.11	15.9166			93.8846	3.29847	114.315	3.35898
1419.8	18.4697	1508.1	13.4097	1614.08	13.4288	1703.18	11.8234	1840.41	15.8792			93.8886	3.13432	114.319	3.07589
1420.28	18.4334	1508.56	13.4189	1612.97	13.5608	1703.39	11.8635	1842.05	15.6848			93.8926	3.23233	114.323	3.44695
1420.27	18.4212	1508.28	13.5295	1613.25	13.5541	1703.21	11.9866	1840.91	15.8528			93.8966	3.19368	114.327	3.1969
1419.4	18.5196	1508.13	13.5561	1614.32	13.4992	1703.86	11.9177	1841.31	15.9263			93.9006	3.17636	114.331	3.28142
1419.92	18.4541	1507.21	13.6263	1614.22	13.5701	1703.4	11.9697	1839.7	16.1263			93.9046	3.18376	114.335	2.94517
1419.67	18.4926	1507.79	13.6081	1614.32	13.5767	1704.65	11.8072	1840.41	16.0646			93.9086	3.33925	114.339	2.80106
1419.51	18.4966	1508.2	13.5246	1614.94	13.4784	1703.64	11.9973	1840.42	16.0548			93.9126	3.32625	114.343	3.00058
1419.48	18.4982	1508.22	13.6456	1615.29	13.4284	1703.49	12.1046	1840.88	16.0061			93.9166	3.33646	114.347	3.05526
1420.19	18.4181	1508.27	13.6967	1614.67	13.519	1703.79	12.0652	1840.19	16.168			93.9206	3.21609	114.351	3.18945
1419.81	18.4687	1507.33	13.7977	1614.58	13.6405	1704.41	11.9928	1840.2	16.198			93.9246	3.27556	114.355	3.15849
1419.99	18.4639	1508.55	13.63	1613.87	13.7679	1704.92	11.9209	1839.9	16.2605			93.9286	3.19779	114.359	3.12911
1421.08	18.3409	1508.08	13.6834	1615.21	13.5789	1702.74	12.2411	1840.15	16.2354			93.9326	3.25334	114.363	2.88199
1419.98	18.4558	1508.97	13.6316	1614.13	13.708	1704.11	12.1578	1840.71	16.1588			93.9366	3.23793	114.367	2.94778
1420.39	18.4052	1508.67	13.771	1615.22	13.5681	1704.39	12.1565	1840.89	16.206			93.9406	3.12869	114.371	2.99392
1420.98	18.3381	1508.23	13.8326	1614.72	13.7057	1703.52	12.248	1840.81	16.2643			93.9446	3.39343	114.375	2.77353
1420.29	18.4169	1509.2	13.7358	1614.94	13.7507	1703.64	12.2615	1840.73	16.2899			93.9486	3.31685	114.379	2.94328
1420.25	18.4263	1508.04	13.8159	1614.84	13.7976	1702.67	12.3919	1841.59	16.1983			93.9526	3.34278	114.383	2.9187
1420.08	18.4372	1509.76	13.6402	1615.19	13.7146	1704.55	12.2252	1841.09	16.249			93.9566	3.14125	114.387	2.98603
1419.77	18.5019	1509.24	13.7857	1614.82	13.7739	1705.25	12.1909	1840.98	16.3376			93.9606	2.93425	114.391	2.8013
1420.16	18.4342	1509.65	13.8331	1614.64	13.7927	1705.06	12.2184	1841.22	16.3549			93.9646	3.22981	114.395	3.13902
1420.58	18.3939	1509.4	13.8155	1614.43	13.9496	1704.72	12.2458	1842.2	16.2502			93.9686	3.24393	114.399	2.72286
1420.6	18.3713	1508.96	13.8719	1616.09	13.8087	1705	12.2406	1841.32	16.3717			93.9726	3.30648	114.403	2.99946
1420.37	18.4194	1509.49	13.8133	1613.9	14.0845	1704.27	12.3994	1842.26	16.2429			93.9766	3.41461	114.407	2.94244
1421.11	18.3331	1509.56	13.8239	1614.64	13.9577	1705.12	12.3717	1841.54	16.3758			93.9806	3.11384	114.411	2.90243
1419.65	18.5008	1510.22	13.8602	1614.65	13.9621	1705.13	12.3568	1841.82	16.4198			93.9846	3.15782	114.415	2.98492
1419.97	18.4455	1509.92	13.9432	1614.55	14.0144	1705.55	12.2853	1841.19	16.5097			93.9886	3.33471	114.419	2.67726
1420.01	18.4393	1509.69	13.9415	1615.67	14.0034	1705.89	12.2386	1841.63	16.4778			93.9926	3.17349	114.423	2.89296
1420.11	18.4348	1509.31	13.9789	1615.58	14.0005	1705.47	12.3772	1841.41	16.4881			93.9966	3.20174	114.427	3.15196
1419.74	18.4806	1510.37	13.8542	1615.94	13.9455	1705.26	12.5027	1841.61	16.476			94.0006	3.22656	114.431	2.70979
1420.21	18.424	1509.03	14.1057	1615.27	14.0193	1706.97	12.2689	1842.79	16.4344			94.0046	3.21347	114.435	2.75713
1421.09	18.3124	1510.07	14.0217	1616.24	13.8956	1705.07	12.5142	1844.11	16.3234			94.0086	3.26182	114.439	2.72794
1420.95	18.3356	1510.48	13.964	1615.57	14.0862	1705.14	12.4898	1844.48	16.2783			94.0126	3.3235	114.443	3.03624
1420.7	18.3695	1510.7	13.9497	1615.87	14.0906	1705.96	12.4266	1843.62	16.363			94.0166	3.1759	114.447	2.81144
1420.22	18.4243	1510.42	13.9705	1615.83	14.1102	1706.36	12.4833	1843.82	16.3287			94.0206	3.38009	114.451	3.02064
1420.91	18.3479	1511.12	13.945	1615.99	14.0785	1706.05	12.5606	1844.85	16.3027			94.0246	3.23185	114.455	2.66786
1420.5	18.4094	1510.93	14.0618	1615.4	14.114	1705.4	12.6496	1844.86	16.3619			94.0286	3.04129	114.459	3.04695
1420.08	18.433	1511.18	14.0279	1615.17	14.1997	1706.65	12.4711	1844.29	16.4234			94.0326	3.29432	114.463	2.8092
1420	18.4674	1511.07	13.9928	1616.81	14.1222	1706.99	12.4078	1845.37	16.2895			94.0366	3.34683	114.467	2.98645
1420.43	18.3953	1510.94	14.0509	1615.96	14.224	1706.43	12.6045	1845.7	16.2568			94.0406	3.24817	114.471	2.93617
1420.33	18.412	1510.75	14.0895	1616.95	14.0942	1705.8	12.7083	1845.4	16.3719			94.0446	3.41197	114.475	2.82767
1420.57	18.3827	1511.1	14.1533	1616.73	14.1079	1706.44	12.6269	1845.73	16.3955			94.0486	3.21145	114.479	2.98535
1420.88	18.35	1510.94	14.2278	1616.83	14.1158	1704.71	12.8717	1845.47	16.4392			94.0526	3.23062	114.483	2.8525
1419.76	18.4823	1512.25	14.0785	1617.05	14.162	1706.16	12.71	1845.82	16.3963			94.0566	3.02141	114.487	2.75984
1419.71	18.4942	1511.93	14.0726	1617.73	14.1485	1705.75	12.8397	1845.85	16.3744			94.0606	3.21989	114.491	2.74868
1420.17	18.4488	1511.33	14.1853	1617.36	14.2047	1707.32	12.7066	1846.07	16.4314			94.0646	3.25507	114.495	3.11776
1419.85	18.4798	1512.62	14.1319	1617.09	14.2205	1707.05	12.7539	1845.22	16.5805			94.0686	3.25362	114.499	3.10598
1420.41	18.4082	1511.97	14.2441	1617.93	14.0886	1707.29	12.7249	1844.82	16.6344			94.0726	3.29329	114.503	2.88361
1420.48	18.3981	1511.76	14.2293	1617.44	14.1961	1707.82	12.6311	1846.54	16.4453			94.0766	3.21967	114.507	2.8495
1420.27	18.4219	1512.83	14.1231	1617.81	14.2827	1707.2	12.7906	1845.19	16.6013			94.0806	3.10691	114.511	2.91183
1420.1	18.4442	1511.13	14.2867	1618.54	14.2029	1706.99	12.9036	1844.9	16.7022			94.0846	3.40625	114.515	3.01004
1419.93	18.4635	1511.68	14.3115	1618.74	14.1925	1707.58	12.848	1846.53	16.6019			94.0886	3.2709	114.519	2.8439
1420.86	18.3599	1512.48	14.3006	1617.2	14.33	1706.5	12.9767	1846.6	16.6037			94.0926	3.42544	114.523	3.10106
1420.25	18.4201	1512.36	14.314	1618.58	14.1806	1708.04	12.7725	1847.34	16.5024			94.0966	3.18328	114.527	2.94507
1420.18	18.4303	1511.72	14.3948	1617.45	14.3852	1707.43	12.8778	1845.3	16.7518			94.1006	3.09154	114.531	2.7911
1420.79	18.3563	1512.01	14.3639	1618	14.413	1709.52	12.7111	1845.55	16.7422			94.1046	3.22184	114.535	2.96206
1420.17	18.423	1512.42	14.3268	1618.07	14.3799	1707.82	12.9324	1846.85	16.6812			94.1086	3.31223	114.539	2.80359
1420.57	18.3599	1512.92	14.3427	1617.61	14.4592	1707.71	12.9772	1847.58	16.6353			94.1126	3.50288	114.543	2.76671
1420.99	18.3301	1512.57	14.454	1618.02	14.3912	1708.72	12.8407	1846.63	16.7293			94.1166	3.42106	114.547	2.78103
1420.6	18.3934	1511.58	14.5439	1617.96	14.4007	1708.51	12.9106	1846.8	16.7141			94.1206	3.34288	114.551	2.92812
1420.43	18.3949	1512.6	14.4172	1617.82	14.5078	1708.39	13.0199	1846.63	16.737			94.1246	3.10128	114.555	2.77038
1420.91	18.3487	1512.47	14.4336	1618.08	14.5728	1709.45	12.8896	1847.58	16.7086			94.1286	3.30541	114.559	2.76257
1419.93	18.4443	1512.19	14.5087	1618.36	14.4957	1708.59	13.0087	1847.93	16.703			94.1326	3.21733	114.563	2.77235
1420.38	18.4265	1513.34	14.476	1618.13	14.5433	1709.04	12.9331	1847.47	16.7746			94.1366	3.36493	114.567	2.98932
1420.63	18.3771	1512.91	14.5486	1617.53	14.5972	1708.62	12.9818	1848.04	16.718			94.1406	3.18647	114.571	2.77316
1419.8	18.4796	1513.29	14.4755	1617.55	14.6331	1709.59	12.9957	1848.15	16.6936			94.1446	3.2692	114.575	3.00309
1420.68	18.3658	1513.23	14.4795	1618.64	14.6266	1710.12	12.962	1848.48	16.7318			94.1486	3.2202	114.579	3.04183
1420.51	18.3866	1513.1	14.502	1619.18	14.5727	1708.45	13.1555	1848.05	16.8256			94.1526	3.3527	114.583	2.81351
1420.84	18.3722	1513.45	14.5605	1618.81	14.6148	1710.26	12.9545	1847.97	16.8538			94.1566	3.37043	114.587	2.85048
1421.51	18.2775	1514.38	14.5086	1617.32	14.7898	1709.55	13.0529	1848.02	16.8497			94.1606	3.16369	114.591	2.96233
1420.65	18.3797	1513.19	14.6412	1619.15	14.5368	1709.83	13.1054	1848.96	16.7356			94.1646	3.45868	114.595	2.7086
1421.3	18.303	1512.88	14.6542	1619.57	14.5805	1709.93	13.1302	1848.16	16.8844			94.1686	3.07363	114.599	2.90336
1420.87	18.3391	1513.69	14.5772	1619.11	14.725	1709.52	13.1836	1848.55	16.9025			94.1726	3.28191	114.603	3.04668
1420.85	18.3316	1513.66	14.5837	1619.78	14.664	1709.64	13.1716	1848.6	16.9177			94.1766	3.38028	114.607	2.68073
1420.69	18.3338	1514.25	14.6653	1620.75	14.5307	1709.59	13.187	1848.35	16.9465			94.1806	3.14766	114.611	3.02877
1419.68	18.4944	1513.45	14.7342	1619.63	14.6469	1710.19	13.1644	1848.27	16.9599			94.1846	3.32607	114.615	2.86775
1420.74	18.3539	1514.64	14.6007	1619.51	14.6795	1711.28	13.132	1849.14	16.8797			94.1886	3.34298	114.619	3.02241
1420.55	18.3936	1513.47	14.7204	1619.91	14.7422	1711.15	13.1193	1847.92	17.1045			94.1926	3.04188	114.623	3.5797
1420.69	18.3746	1512.82	14.8089	1619.82	14.8068	1708.9	13.4023					94.1966	3.00502	114.627	3.29353
1420.3	18.4129	1513.84	14.7781	1620.98	14.6471	1710.69	13.1788					94.2006	3.19662	114.631	3.18487
1420.6	18.3761	1513.74	14.8621	1620.16	14.7297	1709.73	13.3448					94.2046	3.45071	114.635	3.32324
1421.08	18.3236	1513.98	14.8082	1618.83	14.8881	1710.75	13.2963					94.2086	3.36729	114.639	3.18068
1420.52	18.3878	1514.23	14.815	1619.53	14.908	1710.34	13.3986					94.2126	3.24174	114.643	3.38313
1420.36	18.4035	1514.51	14.7335	1620.44	14.8481	1709.35	13.514					94.2166	3.22255	114.647	3.2702
1420.71	18.37	1514.14	14.8145	1620.44	14.8448	1709.96	13.4167					94.2206	3.04145	114.651	3.48615
1420.39	18.4031	1514.63	14.8994	1620	14.8859	1710.68	13.3588					94.2246	3.0389	114.655	3.24354
1420.83	18.3433	1514.95	14.8896	1620.35	14.8294	1710.29	13.543					94.2286	3.11658	114.659	3.42176
1420.07	18.4301	1514.43	14.9203	1620.09	14.8775	1711.8	13.3792					94.2326	2.89397	114.663	3.21228
1421.39	18.2906	1514.66	14.8968	1619.41	15.0938	1711.09	13.4696					94.2366	2.96619	114.667	3.51431
1420.84	18.3673	1514.67	14.9048	1619.79	15.084	1710.4	13.5755					94.2406	2.97445	114.671	3.26256
1421.07	18.3325	1513.93	15.0816	1620.24	15.0236	1711.21	13.4728					94.2446	2.99565	114.675	2.77998
1420.84	18.3426	1514.73	15.0466	1619.77	15.0426	1712.05	13.4585					94.2486	2.92885	114.679	2.70707
1420.81	18.3597	1514.99	15.0047	1620.67	14.9494	1711.72	13.5382					94.2526	2.69281	114.683	2.94273
1420.77	18.3559	1514.96	15.0032	1621.7	14.8877	1711.58	13.5654					94.2566	2.89953	114.687	3.01846
1420.91	18.345	1515.5	14.9306	1620.59	15.0915	1710.78	13.6632					94.2606	2.59727	114.691	3.08798
1420.71	18.3799	1515.09	15.0712	1620.96	15.0438	1711.26	13.6008					94.2646	3.03365	114.695	2.93015
1421.26	18.3251	1516.25	14.9995	1620.43	15.0823	1712.75	13.4922					94.2686	3.19223	114.699	2.99708
1420.65	18.3974	1515.53	15.0867	1619.1	15.2421	1712.13	13.6471					94.2726	3.51528	114.703	2.85275
1421.24	18.3129	1515.11	15.0983	1621	15.0091	1712.15	13.6484					94.2766	3.36066	114.707	2.90978
1420.89	18.3495	1516.22	15.0102	1621.35	15.0541	1711.7	13.7176					94.2806	3.19668	114.711	2.9148
1421.25	18.3064	1515.53	15.0723	1620.84	15.1899	1713.52	13.4542					94.2846	3.3432	114.715	2.83654
1420.95	18.3321	1516.55	15.0823	1620.86	15.2001	1712.28	13.7036					94.2886	3.2694	114.719	2.76941
1420.67	18.3711	1516.56	15.0946	1621.46	15.0972	1712.02	13.8008					94.2926	3.22589	114.723	2.80248
1420.83	18.3582	1517.23	15.0174	1621.28	15.1298	1712.72	13.7162					94.2966	3.20093	114.727	2.84465
1420.82	18.3436	1516.67	15.0788	1621.11	15.1559	1712.82	13.6943					94.3006	3.105	114.731	2.9597
1420.71	18.3608	1515.23	15.2067	1622.15	15.1316	1712.44	13.7748					94.3046	3.30008	114.735	2.80006
1420.04	18.4372	1516.08	15.2136	1621.23	15.2879	1712.09	13.8457					94.3086	3.22406	114.739	2.98002
1420.67	18.3774	1517.25	15.1629	1622.33	15.1934	1713.32	13.7779					94.3126	3.41932	114.743	2.74239
1420.59	18.3853	1516.9	15.2109	1622.05	15.1924	1712.44	13.9065					94.3166	3.15863	114.747	2.82359
1420.29	18.4108	1516.86	15.1947	1620.49	15.3582	1713.29	13.7936					94.3206	3.2969	114.751	2.95782
1420.2	18.4144	1516.46	15.2347	1622.64	15.2589	1713.61	13.7589					94.3246	3.24183	114.755	2.98621
1420.25	18.4199	1516.87	15.2044	1621.18	15.478	1714.58	13.6607					94.3286	3.39605	114.759	2.74366
1420.26	18.4319	1516.46	15.3772	1622.54	15.3568	1712.71	13.9989					94.3326	3.28179	114.763	3.1261
1420.49	18.4062	1517.25	15.2969	1622.06	15.3992	1712.5	14.0548					94.3366	3.15327	114.767	2.89786
1420.52	18.3776	1516.18	15.4011	1622.19	15.344	1713.47	13.94					94.3406	3.08173	114.771	2.96835
1420.44	18.4906	1517.56	15.2261	1621.32	15.5344	1713.09	13.9835					94.3446	3.0897	114.775	2.91321
1421.2	18.4616	1516.67	15.3342	1623.35	15.3428	1714.04	13.8762					94.3486	3.29633	114.779	2.90815
1420.73	18.5386	1517.06	15.3683	1622.74	15.4776	1713.28	14.0585					94.3526	3.14968	114.783	2.69092
1420.68	18.5507	1516.88	15.4982	1622.42	15.5018	1714.75	13.9102					94.3566	3.10689	114.787	2.95556
1421.36	18.453	1517.7	15.3857	1622.4	15.4519	1714.15	13.9748					94.3606	3.10057	114.791	2.98278
1421.19	18.5042	1516.42	15.5144	1621.04	15.612	1713.97	14.0339					94.3646	3.35054	114.795	2.88714
1421.09	18.6184	1517.52	15.3528	1623.89	15.4034	1714.04	14.0058					94.3686	3.37053	114.799	2.70566
1421.43	18.5802	1517.72	15.3744	1622.07	15.6803	1713.64	14.1553					94.3726	3.34835	114.803	3.07331
1421.2	18.6154	1517.01	15.5667	1621.79	15.7032	1714.69	14.0571					94.3766	3.26068	114.807	2.9347
1420.82	18.6512	1517.86	15.5181	1621.91	15.6643	1714.7	14.0873					94.3806	3.22102	114.811	2.8161
1421.62	18.5975	1517.47	15.5047	1622.15	15.6416	1715.26	14.0851					94.3846	3.1439	114.815	2.81625
1421.67	18.6869	1517.34	15.5523	1623.69	15.4971	1714.88	14.0784					94.3886	2.96768	114.819	2.76082
1422.13	18.6288	1517.11	15.5647	1623.56	15.6268	1713.2	14.296					94.3926	3.29455	114.823	2.74665
1421.95	18.6669	1517.2	15.6512	1623.25	15.6775	1713.55	14.3521					94.3966	3.01866	114.827	3.02313
1421.78	18.7055	1517.72	15.6588	1621.57	15.8746	1713.81	14.3617					94.4006	3.20689	114.831	3.01409
1422.39	18.6304	1516.31	15.8219	1623.16	15.6653	1715.83	14.1221					94.4046	3.07398	114.835	2.87981
1422.71	18.6888	1517.24	15.6819	1622.81	15.7021	1713.99	14.3491					94.4086	3.17519	114.839	2.95392
1422.26	18.7551	1517.55	15.659	1623.22	15.7519	1716.29	14.177					94.4126	3.18928	114.843	2.94141
1422.76	18.7059	1517.75	15.6249	1624.01	15.7418	1715.43	14.2139					94.4166	3.14751	114.847	2.95909
1422.17	18.781	1518.18	15.7162	1623.4	15.8146	1714.7	14.3832					94.4206	3.09045	114.851	2.96631
1422.12	18.7809	1517.84	15.815	1623.99	15.6907	1715.71	14.3131					94.4246	3.09891	114.855	2.84284
1422.41	18.8305	1518.83	15.6685	1623.43	15.7545	1716.13	14.3563					94.4286	3.36343	114.859	3.00205
1422.04	18.9195	1517.79	15.8007	1623.83	15.7585	1716.81	14.2819					94.4326	3.37167	114.863	3.00386
1422.95	18.8279	1518.34	15.7322	1624.65	15.7559	1715.59	14.456					94.4366	3.42265	114.867	2.84488
1423.05	18.8162	1517.96	15.8189	1624.05	15.8551	1715.05	14.5073					94.4406	3.17932	114.871	3.11045
1423.2	18.8023	1519.54	15.7212	1624.04	15.8288	1716.17	14.4573					94.4446	3.3064	114.875	3.19853
		1518.09	15.9258	1622.87	15.9672	1715.56	14.5817					94.4486	3.25328	114.879	3.34717
		1519.35	15.7519	1624.07	15.836	1716.81	14.4439					94.4526	3.19946	114.883	3.26351
		1518.07	15.8781	1623.2	15.9749	1715.75	14.584					94.4566	3.04578	114.887	3.43387
		1518.95	15.8019	1624.16	15.9933	1716.64	14.4657					94.4606	3.25462	114.891	3.1455
		1519.37	15.8599	1622.88	16.1248	1716.49	14.5254					94.4646	3.20386	114.895	3.42836
		1519.51	15.8791	1623.27	16.0932	1717.28	14.5233					94.4686	3.18629	114.899	3.26248
		1519.21	15.942	1624.28	15.9205	1716.66	14.6195					94.4726	3.13571	114.903	3.18959
		1519.67	15.8465	1623.64	16.0371	1716.79	14.6152					94.4766	3.32646	114.907	3.30972
		1519.12	15.8973	1624.58	16.0058	1716.08	14.6632					94.4806	3.26816	114.911	3.30936
		1519.06	15.9516	1624.54	16.0989	1716.6	14.6694					94.4846	3.13575	114.915	3.06151
		1519.15	16.0771	1624.06	16.1194	1715.68	14.8846					94.4886	3.23344	114.919	2.8695
		1519.31	16.0217	1624.47	16.0262	1717.82	14.651					94.4926	3.03326	114.923	2.97021
		1519.19	16.0521	1624.5	16.0482	1716.67	14.7578					94.4966	3.04823	114.927	3.20453
		1519.62	15.9877	1624.62	16.0834	1717.49	14.6708					94.5006	3.36909	114.931	2.90167
		1520.59	15.8951	1624.58	16.205	1717.15	14.7049					94.5046	2.74689	114.935	2.90965
		1520.05	16.0189	1624.8	16.2208	1716.92	14.8554					94.5086	2.51565	114.939	2.74928
		1520.81	15.999	1624.27	16.2681	1717.49	14.8045					94.5126	3.00376	114.943	2.69017
		1519.41	16.1433	1624.43	16.2435	1717.12	14.8557					94.5166	2.80254	114.947	2.82339
		1519.32	16.161	1625.13	16.1384	1718.21	14.7106					94.5206	2.67381	114.951	2.815
		1519.67	16.1061	1624.97	16.2624	1717.75	14.78					94.5246	2.92421	114.955	3.03774
		1519.89	16.1598	1625.37	16.2646	1718.28	14.8133					94.5286	2.84565	114.959	2.7555
		1520.13	16.2315	1624.79	16.365	1718.09	14.8804					94.5326	2.78024	114.963	2.81814
		1520.84	16.1741	1624.98	16.3166	1717.09	15.0182					94.5366	2.85033	114.967	3.17151
		1520.4	16.1637	1623.82	16.4671	1718.49	14.8216					94.5406	2.75832	114.971	3.10953
		1519.4	16.2963	1625.66	16.2638	1718.73	14.8112					94.5446	2.94082	114.975	2.87726
		1519.99	16.2265	1625.58	16.3944	1718	14.9689					94.5486	2.64168	114.979	2.97081
		1520.51	16.2555	1625.75	16.3903	1718.69	14.9707					94.5526	2.82789	114.983	3.11309
		1520.79	16.2848	1626.84	16.2403	1717.58	15.0944					94.5566	2.94428	114.987	2.90611
		1520.15	16.343	1625.52	16.3821	1718.31	15.0141					94.5606	2.91671	114.991	3.02998
		1520.68	16.3076	1626.41	16.2773	1718.49	14.9715					94.5646	2.94211	114.995	2.94695
		1520.12	16.3435	1626.22	16.4147	1718.08	15.104					94.5686	3.14322	114.999	2.79937
		1520.8	16.342	1625.57	16.5229	1718.54	15.1336					94.5726	2.89543	115.003	2.92099
		1520.68	16.4488	1626.29	16.4614	1718.19	15.2071					94.5766	2.78443	115.007	3.0442
		1521.19	16.398	1626.23	16.4685	1718.5	15.1563					94.5806	2.70798	115.011	3.10474
		1520.91	16.388	1625.66	16.5355	1718.01	15.2228					94.5846	2.80393	115.015	3.05245
		1521.12	16.3828	1625.38	16.5536	1718.86	15.1601					94.5886	3.13443	115.019	2.83056
		1521.49	16.3425			1718.97	15.2401					94.5926	3.24207	115.023	2.88333
		1522.42	16.4025			1720.17	15.1094					94.5966	3.46108	115.027	2.93024
		1521.88	16.4481			1719.32	15.2112					94.6006	3.28391	115.031	2.89549
		1521.46	16.4834			1718.74	15.2816					94.6046	3.13911	115.035	2.85282
		1521.24	16.5077			1720.14	15.1012					94.6086	3.03826	115.039	3.12928
		1521.8	16.4492			1720.49	15.1806					94.6126	3.48107	115.043	2.63442
		1522.08	16.5139			1719.93	15.2985					94.6166	3.28113	115.047	2.82246
		1521.87	16.5884			1720.07	15.291					94.6206	3.19802	115.051	2.99272
						1720.77	15.1695					94.6246	3.32099	115.055	2.77362
						1720.76	15.1683					94.6286	3.4796	115.059	2.78499
						1718.74	15.5483					94.6326	3.38571	115.063	3.03373
						1720.12	15.4171					94.6366	3.46728	115.067	2.75915
						1720.03	15.4196					94.6406	3.14443	115.071	2.94376
						1719.72	15.4806					94.6446	3.31761	115.075	2.91796
						1721.16	15.2868					94.6486	3.2822	115.079	2.9961
						1721.23	15.3843					94.6526	3.1753	115.083	3.08819
						1720.86	15.4608					94.6566	3.20177	115.087	2.99291
						1721.12	15.4396					94.6606	3.24624	115.091	3.07243
						1720.86	15.4551					94.6646	3.35724	115.095	3.27841
						1721.72	15.3502					94.6686	3.36673	115.099	3.09649
						1721.31	15.4918					94.6726	3.23448	115.103	2.79419
						1721.58	15.5218					94.6766	3.24378	115.107	3.04392
						1721.57	15.5136					94.6806	3.26601	115.111	3.03655
						1719.8	15.7593					94.6846	3.23275	115.115	2.87983
						1721.14	15.5849					94.6886	3.23192	115.119	2.91657
						1721.62	15.5838					94.6926	3.37536	115.123	2.93165
						1721.98	15.6418					94.6966	3.06238	115.127	2.9857
												94.7006	3.23263	115.131	2.81373
												94.7046	3.13684	115.135	2.88042
												94.7086	3.28063	115.139	2.77121
												94.7126	3.29926	115.143	2.78166
												94.7166	3.46783	115.147	2.88789
												94.7206	3.30994	115.151	3.00742
												94.7246	2.99591	115.155	3.00785
												94.7286	3.22038	115.159	3.11197
												94.7326	3.15298	115.163	3.08962
												94.7366	3.24596	115.167	2.75257
												94.7406	3.37689	115.171	2.8439
												94.7446	3.09402	115.175	2.8159
												94.7486	3.17737	115.179	2.95072
												94.7526	3.17786	115.183	2.79919
												94.7566	3.10648	115.187	2.75137
												94.7606	3.35996	115.191	2.96263
												94.7646	3.23249	115.195	2.95763
												94.7686	3.44548	115.199	2.94171
												94.7726	3.41438	115.203	2.71266
												94.7766	3.42141	115.207	2.88983
												94.7806	3.51256	115.211	2.91377
												94.7846	3.18787	115.215	3.00169
												94.7886	3.20944	115.219	3.10377
												94.7926	3.33595	115.223	2.79745
												94.7966	3.24111	115.227	2.73106
												94.8006	3.16983	115.231	2.86221
												94.8046	3.17417	115.235	3.00499
												94.8086	3.09562	115.239	3.04398
												94.8126	3.31461	115.243	2.72945
												94.8166	3.23241	115.247	2.77248
												94.8206	3.22272	115.251	2.93991
												94.8246	3.30994	115.255	2.75993
												94.8286	3.0976	115.259	2.9566
												94.8326	3.39641	115.263	2.91284
												94.8366	3.35328	115.267	2.99609
												94.8406	3.11658	115.271	2.63369
												94.8446	2.89418	115.275	2.73665
												94.8486	2.83874	115.279	2.96876
												94.8526	2.88192	115.283	3.01263
												94.8566	3.0797	115.287	2.73028
												94.8606	2.991	115.291	3.11168
												94.8646	2.88084	115.295	3.14373
												94.8686	3.09027	115.299	2.80258
												94.8726	2.89406	115.303	3.39728
												94.8766	2.85202	115.307	3.2921
												94.8806	3.05346	115.311	3.16268
												94.8846	3.00495	115.315	3.10367
												94.8886	2.90128	115.319	3.32687
												94.8926	2.74763	115.323	3.40062
												94.8966	2.64792	115.327	3.31271
												94.9006	2.90096	115.331	3.39733
												94.9046	2.84251	115.335	3.17131
												94.9086	2.90955	115.339	3.29049
												94.9126	2.83486	115.343	3.37592
												94.9166	2.92634	115.347	3.28861
												94.9206	2.91774	115.351	3.30039
												94.9246	2.72962	115.355	3.25396
												94.9286	3.09175	115.359	3.29532
												94.9326	2.96549	115.363	3.46372
												94.9366	3.03931	115.367	3.37984
												94.9406	2.68762	115.371	3.38168
												94.9446	2.6543	115.375	3.41988
												94.9486	2.71068	115.379	3.38568
												94.9526	2.85706	115.383	3.25105
												94.9566	2.85418	115.387	3.26454
												94.9606	2.87413	115.391	3.31917
												94.9646	3.24132	115.395	3.35419
												94.9686	2.75528	115.399	3.29761
												94.9726	2.95533	115.403	3.423
												94.9766	3.10837	115.407	3.28052
												94.9806	2.81814	115.411	3.2789
												94.9846	2.8546	115.415	3.2406
												94.9886	2.87302	115.419	3.26449
												94.9926	2.7947	115.423	3.24319
												94.9966	2.85708	115.427	3.08163
												95.0006	3.05343	115.431	3.48375
												95.0046	3.31483	115.435	3.31262
												95.0086	3.353	115.439	3.38044
												95.0126	3.14707	115.443	3.55872
												95.0166	3.24122	115.447	3.1579
												95.0206	3.1007	115.451	3.07666
												95.0246	3.08924	115.455	3.55248
												95.0286	3.22026	115.459	3.21102
												95.0326	3.12056	115.463	3.26553
												95.0366	3.38962	115.467	3.43903
												95.0406	3.52001	115.471	3.29174
												95.0446	3.28854	115.475	3.28719
												95.0486	3.38054	115.479	2.92893
												95.0526	3.22352	115.483	2.86887
												95.0566	3.32822	115.487	2.92363
												95.0606	3.41181	115.491	3.01087
												95.0646	3.39187	115.495	3.19259
												95.0686	3.24462	115.499	2.91252
												95.0726	3.2289	115.503	2.75426
												95.0766	3.14252	115.507	2.99889
												95.0806	3.46412	115.511	2.83443
												95.0846	3.39417	115.515	2.89125
												95.0886	3.4952	115.519	2.99452
												95.0926	3.2997	115.523	2.71317
												95.0966	3.42352	115.527	2.98498
												95.1006	3.23283	115.531	2.96206
												95.1046	3.21677	115.535	2.80072
												95.1086	3.28421	115.539	2.95832
												95.1126	2.99539	115.543	2.86714
												95.1166	2.86598	115.547	3.03026
												95.1206	2.80307	115.551	3.17939
												95.1246	2.81471	115.555	3.05603
												95.1286	3.03759	115.559	3.34645
												95.1326	2.86508	115.563	3.3788
												95.1366	2.86822	115.567	3.42618
												95.1406	2.81399	115.571	3.41655
												95.1446	3.0166	115.575	3.18946
												95.1486	2.96265	115.579	3.16907
												95.1526	2.89956	115.583	3.20467
												95.1566	2.87322	115.587	3.22319
												95.1606	3.10001	115.591	3.0569
												95.1646	2.76184	115.595	3.2973
												95.1686	2.51879	115.599	3.41877
												95.1726	2.88687	115.603	3.46603
												95.1766	3.04862	115.607	3.51933
												95.1806	3.16946	115.611	3.32094
												95.1846	2.982	115.615	3.30566
												95.1886	2.69098	115.619	3.33249
												95.1926	3.07013	115.623	3.16282
												95.1966	2.93597	115.627	3.13044
												95.2006	2.86061	115.631	3.20019
												95.2046	2.96152	115.635	3.31291
												95.2086	2.66846	115.639	3.20063
												95.2126	2.75371	115.643	3.36247
												95.2166	3.06974	115.647	3.2556
												95.2206	2.90181	115.651	3.33945
												95.2246	2.81159	115.655	3.22511
												95.2286	2.91608	115.659	3.33571
												95.2326	2.95159	115.663	3.19071
												95.2366	2.98016	115.667	2.7902
												95.2406	3.05236	115.671	2.82347
												95.2446	2.99334	115.675	2.92046
												95.2486	2.6728	115.679	2.70586
												95.2526	2.80248	115.683	3.01332
												95.2566	2.73625	115.687	3.28833
												95.2606	2.91391	115.691	3.51452
												95.2646	3.11907	115.695	3.33346
												95.2686	3.2346	115.699	3.21603
												95.2726	3.14256	115.703	3.1209
												95.2766	2.8693	115.707	3.38432
												95.2806	2.83079	115.711	3.23104
												95.2846	3.0936	115.715	3.16392
												95.2886	2.83905	115.719	3.23064
												95.2926	2.94587	115.723	3.42862
												95.2966	2.80509	115.727	3.25585
												95.3006	2.96698	115.731	3.31865
												95.3046	2.91966	115.735	3.42615
												95.3086	2.73001	115.739	3.44451
												95.3126	2.93492	115.743	3.38806
												95.3166	2.93943	115.747	3.3154
												95.3206	3.01589	115.751	3.3974
												95.3246	2.8426	115.755	3.50863
												95.3286	2.85812	115.759	3.30824
												95.3326	2.96221	115.763	3.29018
												95.3366	2.82346	115.767	3.33186
												95.3406	3.14951	115.771	3.36423
												95.3446	2.78843	115.775	3.38715
												95.3486	2.88724	115.779	3.43695
												95.3526	3.02172	115.783	3.40612
												95.3566	2.98868	115.787	3.36342
												95.3606	3.0389	115.791	3.28703
												95.3646	2.89338	115.795	3.23928
												95.3686	2.93445	115.799	3.13764
												95.3726	3.23479	115.803	3.17967
												95.3766	3.21887	115.807	2.79341
												95.3806	3.44635	115.811	2.77867
												95.3846	3.26167	115.815	3.03326
												95.3886	3.39393	115.819	3.10623
												95.3926	3.17218	115.823	2.98938
												95.3966	3.26777	115.827	2.9532
												95.4006	3.26439	115.831	2.82205
												95.4046	3.16615	115.835	2.98313
												95.4086	3.22135	115.839	2.99761
												95.4126	3.27332	115.843	3.00019
												95.4166	3.03014	115.847	2.88496
												95.4206	3.32441	115.851	2.97936
												95.4246	3.187	115.855	3.11632
												95.4286	3.30493	115.859	2.97549
												95.4326	3.21451	115.863	2.85305
												95.4366	3.22322	115.867	2.87867
												95.4406	3.25589	115.871	3.17054
												95.4446	3.33078	115.875	2.8827
												95.4486	3.34259	115.879	2.9632
												95.4526	3.45266	115.883	2.86019
												95.4566	3.3289	115.887	2.97342
												95.4606	3.29259	115.891	3.10447
												95.4646	3.17059	115.895	3.075
												95.4686	3.50087	115.899	3.27627
												95.4726	3.30233	115.903	3.37217
												95.4766	3.10838	115.907	3.3184
												95.4806	3.31446	115.911	3.33151
												95.4846	3.27203	115.915	3.2929
												95.4886	3.29533	115.919	3.32653
												95.4926	3.37698	115.923	3.10441
												95.4966	3.16204	115.927	3.17427
												95.5006	3.44563	115.931	3.42886
												95.5046	3.28768	115.935	3.38903
												95.5086	3.31439	115.939	3.49312
												95.5126	3.30547	115.943	3.51042
												95.5166	3.34632	115.947	3.19516
												95.5206	3.15317	115.951	3.12165
												95.5246	3.21352	115.955	3.23681
												95.5286	3.17494	115.959	3.39399
												95.5326	3.28919	115.963	3.5086
												95.5366	2.82872	115.967	3.36339
												95.5406	2.93229	115.971	3.50634
												95.5446	2.95646	115.975	3.13778
												95.5486	3.00105	115.979	3.25492
												95.5526	2.69658	115.983	3.39755
												95.5566	2.96573	115.987	3.33671
												95.5606	3.10833	115.991	3.25658
												95.5646	3.10578	115.995	3.4532
												95.5686	3.26522	115.999	3.46028
												95.5726	2.60067	116.003	3.25779
												95.5766	3.07362	116.007	3.36715
												95.5806	2.88489	116.011	3.30858
												95.5846	2.98546	116.015	3.22641
												95.5886	2.72006	116.019	2.74874
												95.5926	2.88139	116.023	3.07294
												95.5966	2.65851	116.027	2.70834
												95.6006	2.94228	116.031	3.01106
												95.6046	3.07526	116.035	2.87503
												95.6086	2.92015	116.039	2.75567
												95.6126	2.98674	116.043	2.74229
												95.6166	2.88264	116.047	2.83107
												95.6206	2.90741	116.051	2.87913
[truncated: 6,605 more rows]

## Sheet: Fig. 3
Data for 3a		Data for 3b				Data for 3c
EF123		EF123		RNC177		RNC177								EF123
time	force	extension	force	extension	force	force (unfolded)	s.e.m.	ln(kf)	s.e.m.	force (folded)	s.e.m.	ln(ku)	s.e.m.	force (unfolded)	s.e.m.	ln(kf)	s.e.m.	force (folded)	s.e.m.	ln(ku)	s.e.m.
10.217	5.32188	1409.68	16.5336	1391.17	11.7204	2.17469	0.0821795	2.66176	0.202176	2.41417	0.097994	1.68144	0.22768	3.49324	0.110106	4.22958	0.235774	3.95757	0.0111087	-1.10024	0.206151
10.221	5.13457	1409.45	16.5924	1390.69	11.761	2.3718	0.0594618	2.66945	0.117977	2.64943	0.0627381	1.73129	0.114448	3.71797	0.029153	2.27818	0.182139	4.38819	0.0801161	-0.216552	0.12192
10.225	5.17162	1410.64	16.5449	1391.2	11.7434	2.56017	0.0660655	2.37252	0.133849	2.87074	0.0802254	1.88017	0.119275	3.85801	0.0572517	2.07852	0.140437	4.72825	0.112112	0.316276	0.16781
10.229	4.97969	1410.64	16.5405	1390.95	11.875	2.74352	0.0613895	2.16099	0.165413	3.08093	0.0892584	2.19364	0.126995	4.04503	0.0415167	1.08092	0.135343	4.96815	0.16552	-0.0622862	0.0789535
10.233	5.25645	1411.18	16.4923	1390.94	11.8953	2.95586	0.0343224	1.78252	0.0842162	3.33698	0.0417209	2.26681	0.0841669	4.19374	0.0671477	0.667729	0.103481	5.33131	0.102572	0.163781	0.265673
10.237	5.14636	1410.33	16.5777	1391.76	11.7729	3.12062	0.0630192	1.35007	0.192887	3.5362	0.100681	2.79941	0.275465	4.34949	0.0788094	0.127622	0.335546	5.49254	0.171605	0.982773	0.246423
10.241	5.1335	1410.42	16.5732	1391.51	11.8219	3.28006	0.0443376	1.14322	0.126994	3.72376	0.0958043	2.69172	0.0838582	4.52824	0.0447802	-0.875702	0.151011	5.83113	0.084877	0.179757	0.565085
10.245	5.19425	1411.16	16.3975	1391.26	11.8632	3.54226	0.0438444	0.573153	0.166819	4.03005	0.107241	3.47836	0.358871	4.7025	0.0306708	-1.28493	0.137562	6.01214	0	1.65305	0.196617
10.249	5.1521	1409.37	16.5672	1391.23	11.9466	3.63352	0.0222731	0.560812	0.174457	4.11393	0.071017	2.99716	0.254741	4.91717	0.0661313	-1.40229	0.387149	6.40392	0.0134479	1.69289	0.185879
10.253	5.11945	1410.2	16.453	1390.91	12.0394	3.95314	0.0218763	-0.682115	0.112959	4.54804	0.054286	3.33688	0.393615
10.257	5.23612	1409.5	16.5358	1391.26	11.9905
10.261	5.05029	1409.61	16.5376	1391.34	11.9865
10.265	5.27829	1409.71	16.4437	1392.08	11.9069
10.269	5.05981	1409.17	16.4564	1391.17	11.9208
10.273	5.12246	1409.42	16.4175	1391.17	11.8483
10.277	5.01565	1409.83	16.3846	1391.38	11.8337
10.281	5.11607	1410.85	16.257	1391.89	11.7639
10.285	5.17612	1411.22	16.1802	1391.58	11.8108
10.289	5.18232	1409.25	16.3164	1392.09	11.6812
10.293	5.2158	1408.65	16.3598	1391.34	11.7073
10.297	5.02474	1409.22	16.3063	1390.92	11.7448
10.301	5.16476	1408.9	16.3446	1391.62	11.6579
10.305	4.91821	1408.48	16.3708	1391.15	11.7072
10.309	4.96903	1409.52	16.1739	1390.99	11.7006
10.313	5.23846	1408.57	16.2551	1391.31	11.5714
10.317	5.13792	1409.38	16.1381	1390.34	11.6679
10.321	5.10481	1408.66	16.2156	1390.09	11.6831
10.325	4.92553	1408.65	16.2306	1390.29	11.6803
10.329	4.89001	1408.62	16.1549	1391.1	11.5763
10.333	5.12975	1407.75	16.2163	1390.85	11.5117
10.337	5.13579	1407.96	16.1639	1390.3	11.5194
10.341	4.98567	1408.88	16.0378	1390.86	11.538
10.345	5.02938	1408.23	16.1538	1389.88	11.5266
10.349	5.09322	1408.94	16.01	1390.16	11.4933
10.353	5.16842	1409.05	15.8871	1388.99	11.5697
10.357	5.24259	1408.79	15.8973	1389.46	11.4743
10.361	5.1219	1408.15	15.9872	1389	11.5414
10.365	5.13617	1408.51	15.9265	1389.83	11.4379
10.369	5.13142	1408.76	15.9062	1389.4	11.4149
10.373	5.02249	1408.49	15.8455	1388.25	11.4755
10.377	5.02917	1407.83	15.8785	1389.64	11.2792
10.381	5.11111	1408.67	15.78	1388.16	11.473
10.385	5.0489	1408.44	15.7999	1388.45	11.4356
10.389	5.14635	1407.96	15.8553	1388.94	11.3569
10.393	5.11556	1407.84	15.8629	1388.57	11.2799
10.397	5.2147	1408.84	15.6869	1388.21	11.3067
10.401	5.27515	1408.06	15.6469	1388.14	11.3189
10.405	5.11871	1408.1	15.6566	1389.1	11.2137
10.409	5.25948	1407.55	15.7633	1387.44	11.4047
10.413	5.14962	1407.84	15.713	1388.48	11.1785
10.417	5.02726	1407.4	15.671	1388.08	11.1775
10.421	4.9217	1407.02	15.6855	1387.59	11.25
10.425	5.01033	1407.29	15.6541	1387.55	11.2419
10.429	5.43975	1406.89	15.7066	1387.22	11.2707
10.433	5.18634	1407.14	15.6819	1386.91	11.2326
10.437	5.04923	1406.79	15.6676	1386.51	11.2408
10.441	5.04731	1407.46	15.5659	1387.07	11.1584
10.445	5.05754	1407.33	15.5298	1387.66	11.085
10.449	5.18342	1406.61	15.5383	1387.93	11.0526
10.453	5.21887	1406.7	15.5589	1386.48	11.1735
10.457	5.17885	1407.06	15.5719	1386.6	11.1
10.461	5.16523	1407.31	15.3602	1387.4	10.9631
10.465	4.9973	1407.55	15.3737	1386.46	11.0747
10.469	5.17279	1407.55	15.3401	1385.45	11.2082
10.473	5.17994	1406.52	15.418	1386.67	11.0229
10.477	5.01873	1406.59	15.4192	1385.87	11.0318
10.481	5.17021	1406.57	15.3182	1386.56	10.9422
10.485	5.11465	1406.03	15.3829	1386.49	10.9247
10.489	5.1259	1406.12	15.3707	1386.71	10.9164
10.493	5.02938	1406.58	15.3062	1386.91	10.8565
10.497	5.07185	1405.98	15.3837	1386.28	10.8623
10.501	5.28204	1405.14	15.3896	1385.89	10.8686
10.505	4.95887	1405.14	15.3487	1385.78	10.8766
10.509	5.15165	1405.64	15.2809	1385.15	10.9426
10.513	5.22622	1405.78	15.2774	1386.16	10.8259
10.517	4.96933	1406.26	15.2156	1385.06	10.8665
10.521	5.14461	1405.47	15.2143	1384.83	10.8419
10.525	5.22658	1405.65	15.1464	1384.76	10.8522
10.529	5.13563	1406.39	15.0193	1385.65	10.741
10.533	5.16508	1405.67	15.1203	1385.37	10.7704
10.537	5.04585	1405.1	15.184	1385.51	10.6952
10.541	5.07268	1405.87	15.053	1385.1	10.6534
10.545	5.13427	1405.77	14.9822	1385.14	10.6312
10.549	5.05538	1405.6	14.9954	1384.89	10.6499
10.553	4.93665	1405.76	14.9623	1385.19	10.6296
10.557	5.22127	1405.46	15.0171	1384.73	10.6376
10.561	5.0682	1405.15	15.0115	1383.63	10.6984
10.565	5.01206	1406	14.8159	1384.05	10.6367
10.569	5.19461	1405.01	14.9125	1383.5	10.6701
10.573	5.22718	1405.43	14.8711	1384.7	10.5502
10.577	5.17728	1405.28	14.8627	1384.12	10.5829
10.581	4.97893	1404.24	15.0009	1384.15	10.513
10.585	5.15748	1404.74	14.872	1384	10.4672
10.589	5.16567	1404.53	14.8414	1383.9	10.4883
10.593	5.15454	1404.2	14.8682	1383.89	10.4878
10.597	5.14867	1404.07	14.9058	1383.43	10.5283
10.601	5.03056	1404.42	14.8282	1383.7	10.4179
10.605	5.1041	1404.71	14.7502	1383.24	10.4415
10.609	5.12248	1404.34	14.7215	1382.89	10.4603
10.613	5.13213	1403.96	14.764	1383.56	10.3965
10.617	4.93092	1403.2	14.8329	1383.21	10.4328
10.621	5.20267	1403.51	14.8328	1383.18	10.3752
10.625	5.17441	1403.79	14.7613	1382.62	10.3559
10.629	5.21354	1403.91	14.6542	1383.43	10.2459
10.633	5.1852	1403.18	14.7315	1382.41	10.3851
10.637	5.03952	1403.39	14.6712	1383.19	10.2897
10.641	4.88316	1403.07	14.7229	1383.5	10.2255
10.645	5.12874	1403.24	14.6998	1381.54	10.3585
10.649	5.0148	1403.91	14.5799	1382.27	10.2418
10.653	5.12796	1403.45	14.5512	1382.19	10.2464
10.657	5.15733	1403.27	14.572	1383.02	10.1726
10.661	5.16294	1403.84	14.5784	1381.53	10.3078
10.665	5.11678	1403.79	14.4789	1381.57	10.2265
10.669	5.01232	1403.25	14.4881	1381.87	10.1559
10.673	5.26603	1403.21	14.4399	1381.92	10.1517
10.677	5.17022	1403.08	14.4348	1381.49	10.1975
10.681	5.16591	1401.99	14.553	1381.62	10.1772
10.685	5.06117	1401.83	14.595	1381.75	10.0561
10.689	5.18894	1402.97	14.4171	1382.06	9.99034
10.693	5.05391	1403.19	14.3068	1381.65	10.0273
10.697	5.31802	1402.46	14.3828	1381.62	10.0349
10.701	5.19624	1403.02	14.331	1381.01	10.0855
10.705	5.21735	1402.67	14.3254	1380.11	10.0951
10.709	5.10075	1402.5	14.3362	1380.3	10.0325
10.713	5.26155	1402.28	14.2784	1381.18	9.94158
10.717	5.13287	1402.08	14.2647	1380.61	9.97414
10.721	5.23304	1401.33	14.3484	1380.54	9.98854
10.725	5.28399	1401.77	14.2881	1379.85	9.9931
10.729	5.03503	1401.43	14.3243	1380.26	9.88111
10.733	5.14218	1401.58	14.2447	1380.74	9.8588
10.737	5.22943	1401.66	14.1876	1380.37	9.85467
10.741	5.14422	1401.7	14.1487	1379.8	9.93181
10.745	5.09138	1400.43	14.3097	1380.07	9.83674
10.749	5.34603	1400.98	14.2453	1378.66	9.94171
10.753	5.10974	1400.96	14.1977	1378.94	9.91628
10.757	5.2104	1401.11	14.0956	1378.9	9.9017
10.761	5.40633	1400.5	14.1635	1379.64	9.79247
10.765	5.17381	1400.82	14.1191	1379.68	9.74239
10.769	4.99985	1401.41	14.0443	1379.46	9.69816
10.773	5.19383	1400.53	14.1534	1378.85	9.75268
10.777	5.07136	1400.23	14.1029	1379.29	9.78092
10.781	5.12295	1400.46	14.0432	1378.96	9.72354
10.785	5.11472	1400.08	14.0696	1379.29	9.62354
10.789	5.15274	1400.76	13.9888	1378.43	9.67142
10.793	5.17664	1400.69	14.0041	1378.49	9.66173
10.797	5.29829	1400.79	13.9342	1378.26	9.6939
10.801	5.10713	1400.83	13.843	1378.52	9.65881
10.805	5.09034	1400.2	13.9011	1377.58	9.73293
10.809	5.04419	1400.4	13.8958	1377.97	9.59775
10.813	5.32775	1399.88	13.9461	1377.61	9.62568
10.817	5.24268	1399.74	13.9285	1377.38	9.63719
10.821	5.08227	1399.82	13.8405	1377.94	9.57786
10.825	5.18328	1399.74	13.825	1377.07	9.64678
10.829	4.95919	1399.38	13.8695	1377.03	9.58646
10.833	5.18115	1400.02	13.7928	1377.23	9.51952
10.837	5.01377	1399.49	13.863	1377.21	9.51684
10.841	5.3648	1400.41	13.6597	1377.17	9.53482
10.845	5.25206	1399.7	13.6846	1377.4	9.47394
10.849	5.11609	1399.54	13.6947	1376.81	9.48639
10.853	5.17788	1398.98	13.7572	1377.62	9.42397
10.857	5.22042	1398.81	13.7914	1377.45	9.29671
10.861	4.97803	1399.59	13.6851	1377.31	9.32744
10.865	5.04924	1399.19	13.6092	1376.34	9.44759
10.869	5.07137	1399.13	13.6294	1375.93	9.4045
10.873	5.18219	1398.65	13.658	1376.37	9.30477
10.877	5.16797	1398.87	13.6332	1377.04	9.31172
10.881	5.12431	1398.97	13.6153	1377.7	9.16336
10.885	4.92926	1398.16	13.6026	1375.65	9.22318
10.889	5.24385	1398.5	13.535	1374.83	9.33221
10.893	5.08543	1398.5	13.5183	1375.04	9.31325
10.897	5.12138	1398.35	13.5473	1375.47	9.23978
10.901	5.09594	1398.36	13.5271	1374.83	9.25644
10.905	5.16071	1398.19	13.5095	1374.6	9.23388
10.909	5.3426	1398.98	13.3134	1375.25	9.15045
10.913	5.09438	1398.02	13.434	1374.42	9.23667
10.917	5.09395	1398.19	13.4158	1374.98	9.16954
10.921	5.01794	1397.91	13.4487	1374.25	9.16416
10.925	5.23229	1397.9	13.4231	1374.54	9.09953
10.929	5.301	1397.41	13.405	1374.89	9.05348
10.933	5.26999	1397.68	13.3272	1375.15	9.00836
10.937	5.05723	1398.76	13.2168	1375.27	8.99137
10.941	5.04895	1397.8	13.3257	1374.1	9.04633
10.945	5.04876	1396.64	13.4805	1374.66	8.92462
10.949	5.09065	1397.62	13.2726	1373.59	9.07254
10.953	5.00036	1396.63	13.3279	1372.97	9.15244
10.957	4.99458	1396.94	13.307	1373.48	9.07369
10.961	5.12299	1397.28	13.2458	1374.13	8.91819
10.965	5.15471	1397.03	13.257	1373.95	8.87702
10.969	5.04237	1397.64	13.1532	1372.75	9.02931
10.973	5.29544	1398.03	13.1133	1372.5	9.05614
10.977	5.3791	1398.03	13.0367	1373.47	8.93234
10.981	5.17783	1398.59	12.9504	1373.13	8.91308
10.985	5.18664	1397.53	13.0083	1373.35	8.81557
10.989	5.26729	1396.48	13.1455	1372.13	8.94598
10.993	5.13864	1397.37	12.9726	1372.36	8.93108
10.997	5.25778	1396.74	13.016	1373.93	8.70958
11.001	5.27774	1397.01	12.9831	1373.18	8.78677
11.005	5.19977	1397.1	12.9877	1371.9	8.86954
11.009	5.10589	1396.86	12.992	1370.06	9.08038
11.013	5.1616	1397.02	12.8828	1371.57	8.89218
11.017	5.13051	1395.97	12.9644	1372.44	8.74858
11.021	5.25195	1396.51	12.9035	1371.95	8.79987
11.025	5.08656	1396.93	12.8716	1371.78	8.74714
11.029	5.11265	1396.68	12.8971	1371.6	8.72775
11.033	5.18225	1396.33	12.8428	1371.47	8.71083
11.037	5.26307	1396.16	12.8071	1371.96	8.68166
11.041	5.32317	1395.3	12.9057	1372.03	8.64812
11.045	5.15517	1396.24	12.8161	1370.51	8.71243
11.049	5.11176	1395.95	12.839	1370.54	8.66611
11.053	5.02807	1396.1	12.8018	1370.87	8.65069
11.057	5.14626	1395.58	12.7625	1371.48	8.56658
11.061	5.27991	1396.88	12.6314	1370.13	8.73044
11.065	5.05497	1395.41	12.745	1369.77	8.68163
11.069	5.06139	1395.94	12.6244	1369.19	8.70917
11.073	5.19229	1395.03	12.7191	1369.16	8.70134
11.077	5.06255	1395.28	12.6181	1369.72	8.63142
11.081	5.25383	1395.07	12.6165	1369.8	8.62069
11.085	5.28721	1395.04	12.6227	1371.92	8.40722
11.089	5.07937	1395.42	12.5982	1370.81	8.35102
11.093	5.26072	1394.83	12.666	1370.73	8.31126
11.097	5.02152	1393.69	12.6493	1369.88	8.44914
11.101	4.99168	1394.43	12.5594	1370.13	8.43769
11.105	5.22617	1394.74	12.5997	1369.98	8.35764
11.109	5.32554	1395.83	12.4294	1369.73	8.34449
11.113	5.06775	1395.21	12.4369	1369.07	8.42115
11.117	5.18824	1394.59	12.4051	1369.65	8.33368
11.121	5.2105	1394.54	12.4527	1369.2	8.41111
11.125	5.20367	1394.2	12.4952	1369.21	8.32359
11.129	4.92248	1394.98	12.3524	1368.78	8.3245
11.133	5.00246	1394.37	12.384	1369.25	8.24726
11.137	5.25798	1394.2	12.41	1369.17	8.27174
11.141	5.23146	1393.93	12.3752	1369.08	8.28033
11.145	5.3276	1393.6	12.3926	1368.57	8.28994
11.149	5.01501	1394.08	12.3744	1368.64	8.19008
11.153	5.05654	1394.01	12.3565	1368.77	8.17313
11.157	5.20766	1394.99	12.2151	1367.79	8.28936
11.161	5.09944	1394.38	12.1928	1368.22	8.24044
11.165	4.91845	1393.62	12.2536	1368.79	8.14891
11.169	5.22931	1395.17	12.0537	1366.57	8.32425
11.173	5.29305	1394.13	12.1802	1368.42	8.05535
11.177	5.27913	1393.15	12.2798	1367.29	8.18532
11.181	5.11942	1392.32	12.3105	1368.06	8.10219
11.185	5.26318	1392.15	12.2455	1366.92	8.23497
11.189	5.19372	1392.31	12.2508	1367.34	8.07001
11.193	5.12298	1392.7	12.28	1367.78	8.01406
11.197	5.21141	1393.17	12.1576	1366.67	8.11244
11.201	5.11222	1392.07	12.2115	1367.41	8.03641
11.205	5.19845	1392.47	12.1242	1367.59	8.0053
11.209	5.18409	1392.46	12.1003	1366.78	8.01983
11.213	5.11294	1391.73	12.1772	1366.43	7.98578
11.217	5.19431	1394	11.9703	1366.59	7.9613
11.221	5.26748	1392.38	12.0828	1366.56	7.96575
11.225	5.22791	1392.24	12.0058	1367.04	7.90795
11.229	5.14102	1391.56	12.0633	1366.1	7.93695
11.233	5.23692	1391.77	12.085	1366.33	7.85444
11.237	5.03128	1392.74	11.9702	1364.88	8.03067
11.241	5.03456	1393.39	11.863	1366.09	7.90764
11.245	5.01741	1392.05	11.9227	1365.91	7.8871
11.249	4.96375	1392.02	11.8061	1365.56	7.89601
11.253	5.08028	1391.86	11.8692	1365.32	7.83085
11.257	5.10753	1392.36	11.8024	1364.81	7.88643
11.261	5.10076	1391.95	11.8434	1365.21	7.833
11.265	5.15883	1392.15	11.7216	1364.38	7.93909
11.269	5.11345	1391.92	11.7151	1364.39	7.91647
11.273	4.90626	1390	11.8709	1364.37	7.8149
11.277	5.23771	1391.88	11.7119	1365.39	7.67787
11.281	5.00733	1391.48	11.7227	1364.4	7.78241
11.285	5.13078	1391.36	11.6632	1365.02	7.73923
11.289	5.10696	1391.06	11.7001	1364.23	7.7951
11.293	5.0656	1391.03	11.6789	1365.21	7.56584
11.297	5.06158	1391.67	11.5789	1363.72	7.74023
11.301	5.06724	1389.4	11.799	1363.72	7.72704
11.305	5.12071	1389.66	11.7336	1364.16	7.67107
11.309	5.14802	1391.19	11.5228	1363.5	7.75399
11.313	5.25975	1390.06	11.6123	1363.45	7.6676
11.317	5.27014	1389.9	11.7006	1362.92	7.69721
11.321	5.10564	1390.38	11.5847	1363.85	7.57894
11.325	5.36729	1390.18	11.5106	1363.03	7.68075
11.329	5.20393	1391.31	11.4154	1362.38	7.76323
11.333	5.34817	1390.7	11.4928	1363.61	7.51089
11.337	5.01701	1391.14	11.3688	1363.52	7.46995
11.341	5.05826	1389.84	11.4605	1363.21	7.50611
11.345	5.08636	1389.74	11.4327	1362.61	7.56768
11.349	5.0023	1389.58	11.4183	1363.06	7.54457
11.353	5.09116	1389.66	11.4493	1362.56	7.50705
11.357	5.0632	1388.76	11.527	1362.74	7.43181
11.361	5.1311	1389.52	11.4455	1362.18	7.48605
11.365	4.90818	1389.96	11.3317	1362.87	7.39177
11.369	5.13119	1389.54	11.296	1363.14	7.37166
11.373	5.05127	1389.74	11.2112	1362.23	7.41548
11.377	5.05376	1388.61	11.3817	1363.06	7.22587
11.381	5.24622	1389.11	11.3247	1362.06	7.31894
11.385	5.08033	1389.17	11.3231	1361.74	7.36223
11.389	5.11781	1388.66	11.2828	1362.02	7.32724
11.393	5.06542	1388.9	11.234	1362.15	7.27191
11.397	5.09161	1387.67	11.3815	1359.52	7.4993
11.401	4.94439	1388.27	11.2935	1360.73	7.33861
11.405	5.18629	1388.52	11.2598	1360.7	7.34441
11.409	5.18058	1387.75	11.2693	1361.31	7.27574
11.413	5.15721	1387.39	11.2467	1360.87	7.30144
11.417	5.27558	1387.51	11.2307	1360.95	7.20704
11.421	5.27846	1388.02	11.1531	1359.97	7.2698
11.425	5.28009	1388.54	11.0887	1360.35	7.22819
11.429	5.28796	1387.63	11.2204	1360.02	7.27706
11.433	5.06503	1387.45	11.1378	1360.1	7.28457
11.437	5.14471	1387.49	11.0964	1360.33	7.14917
11.441	5.12236	1388	11.0065	1360.2	7.12458
11.445	5.20943	1387.33	11.0618	1360.15	7.12153
11.449	5.03555	1387.73	11.05	1359.54	7.20614
11.453	5.29285	1387.06	11.0842	1359.64	7.17165
11.457	5.24303	1387.35	10.973	1359.68	7.11025
11.461	4.97283	1386.75	11.0299	1359.35	7.08722
11.465	5.16529	1387.38	10.9582	1359.12	7.09191
11.469	5.07445	1386.93	11.0043	1359.13	7.09551
11.473	5.2363	1386.94	10.9956	1358.97	7.11916
11.477	5.08203	1386.98	10.8949	1359.31	7.01486
11.481	5.21158	1387.35	10.8362	1358.04	7.09836
11.485	5.30243	1386.65	10.8986	1358.59	7.02917
11.489	5.19663	1385.48	11.0207	1356.86	7.23443
11.493	5.00725	1386.4	10.9255	1357.33	7.17508
11.497	5.09871	1386.8	10.8188	1358.45	6.99824
11.501	5.08453	1386.14	10.8106	1358.04	6.96459
11.505	4.94135	1385.72	10.8796	1358.24	6.92063
11.509	5.0594	1386.84	10.7462	1358.59	6.94488
11.513	5.06423	1387.08	10.7561	1358.85	6.88228
11.517	5.10298	1386.64	10.7689	1358.84	6.79565
11.521	5.06899	1385.75	10.7646	1355.36	7.07337
11.525	5.27337	1386.51	10.5752	1357.02	6.89945
11.529	5.0942	1385.66	10.7786	1357.04	6.91304
11.533	5.31888	1387.08	10.594	1357.61	6.8285
11.537	5.06257	1387.16	10.5577	1356.43	6.86755
11.541	5.03153	1386.23	10.5994	1356.85	6.8032
11.545	5.12788	1385.33	10.6436	1356.85	6.78306
11.549	5.19868	1386.13	10.5399	1355.98	6.90843
11.553	5.05093	1385.45	10.5727	1356.42	6.8543
11.557	5.06894	1385.19	10.6588	1356.19	6.74694
11.561	5.13766	1384.84	10.6178	1355.04	6.86042
11.565	5.2081	1384.82	10.5632	1354.8	6.86387
11.569	5.22261	1384.66	10.595	1355.72	6.76797
11.573	5.36866	1385.09	10.5101	1356.29	6.69011
11.577	5.27462	1384.75	10.5485	1354.64	6.83163
11.581	5.23621	1384.93	10.4659	1355.35	6.75386
11.585	5.12124	1384.06	10.5072	1355.69	6.59618
11.589	5.24987	1383.9	10.5031	1355.28	6.61371
11.593	5.08057	1384.93	10.389	1355.3	6.64593
11.597	5.24865	1384.49	10.4247	1355.36	6.57284
11.601	5.41103	1385.5	10.3509	1354.01	6.69641
11.605	5.23149	1384.23	10.3678	1354.74	6.58275
11.609	5.14997	1382.56	10.4761	1355.1	6.53612
11.613	5.10988	1384.06	10.3212	1353.55	6.73788
11.617	5.15786	1383.95	10.3387	1354.77	6.49235
11.621	4.90923	1382.97	10.446	1355.08	6.39005
11.625	5.11894	1383.9	10.2732	1354.91	6.42628
11.629	5.18331	1383.26	10.3106	1354.32	6.51026
11.633	5.23109	1383.49	10.2558	1354.49	6.46346
11.637	5.07747	1382.21	10.4269	1353.17	6.57082
11.641	5.11257	1383.5	10.2592	1352.71	6.55956
11.645	5.14572	1383.34	10.235	1353.96	6.40249
11.649	5.3126	1382.79	10.2237	1352.74	6.53082
11.653	5.13951	1382.53	10.2409	1353.44	6.44629
11.657	5.17789	1381.47	10.3649	1353.1	6.45793
11.661	5.33254	1382.16	10.2838	1351.94	6.53678
11.665	5.2526	1382.69	10.2046	1351.99	6.48786
11.669	5.00265	1381.35	10.2748	1352.96	6.37151
11.673	5.22885	1381.77	10.1963	1352.73	6.39948
11.677	5.07381	1381.89	10.1681	1352.69	6.36647
11.681	4.97025	1381.27	10.2483	1353.11	6.24716
11.685	5.27019	1382.99	10.1016	1351.44	6.42758
11.689	5.26173	1382.76	10.0313	1351.37	6.41761
11.693	5.09535	1382.63	9.92768	1352.92	6.23452
11.697	5.13514	1381.96	10.0157	1350.58	6.52262
11.701	5.12554	1382.33	9.98166	1351.01	6.38274
11.705	5.32788	1380.65	10.1823	1351.33	6.2919
11.709	5.22319	1381.42	10.0641	1351.26	6.28289
11.713	5.13576	1381.37	9.98318	1351.13	6.30977
11.717	5.27911	1381.28	9.96816	1350.83	6.34224
11.721	5.14975	1380.69	10.0195	1351.08	6.25892
11.725	5.07584	1380.79	10.0364	1350.79	6.18258
11.729	5.25113	1381.29	9.96612	1349.9	6.27224
11.733	5.17066	1380.78	9.9637	1350.59	6.18105
11.737	5.14339	1380.79	9.89471	1350.36	6.22066
11.741	5.18384	1381.3	9.82736	1350.61	6.11683
11.745	4.89946	1380.8	9.88558	1350.07	6.11531
11.749	5.03086	1380.7	9.88806	1350.01	6.12873
11.753	5.1296	1380.78	9.85172	1350.68	6.02468
11.757	5.28602	1380.24	9.82077	1350.26	6.08433
11.761	4.96421	1380.01	9.81316	1349.89	6.098
11.765	5.06565	1379.75	9.83283	1349.23	6.06931
11.769	5.05069	1379.97	9.7963	1348.64	6.13387
11.773	5.2482	1379.04	9.92366	1348.16	6.20762
11.777	5.27731	1379.88	9.7274	1348.81	6.12404
11.781	5.12272	1379.43	9.75583	1348.81	6.10254
11.785	5.08538	1379.01	9.79214	1349.41	5.92169
11.789	5.17135	1379.02	9.7746	1348.75	5.98235
11.793	5.30629	1379.35	9.74789	1348.49	6.0277
11.797	4.94687	1379.53	9.67474	1348.72	5.97224
11.801	5.18674	1378.72	9.70263	1348.36	6.01701
11.805	4.9531	1377.85	9.78678	1348.37	5.94025
11.809	5.36878	1378.16	9.73738	1347.4	6.02751
11.813	5.1248	1378.72	9.66927	1348.16	5.92782
11.817	5.00512	1378.57	9.67415	1347.39	5.98304
11.821	5.26335	1378.36	9.61762	1347.33	5.99316
11.825	5.08073	1377.36	9.70412	1347.43	5.92094
11.829	5.25605	1377.48	9.68453	1347.66	5.84381
11.833	5.16078	1378.51	9.56458	1347.86	5.79691
11.837	4.93931	1378.65	9.54782	1347.47	5.85395
11.841	5.06837	1378.61	9.51605	1345.85	6.05857
11.845	5.14992	1378.6	9.47795	1346.69	5.90818
11.849	5.11497	1378.83	9.39608	1346.55	5.84495
11.853	5.10582	1378.76	9.35132	1346.52	5.82155
11.857	4.96147	1377.74	9.47283	1345.8	5.88737
11.861	5.07686	1377.24	9.49351	1346.63	5.79873
11.865	5.19646	1377.43	9.42922	1345.43	5.90826
11.869	5.09729	1377.61	9.4042	1345.89	5.80889
11.873	5.17779	1377.29	9.44702	1346.51	5.69597
11.877	5.13264	1377.24	9.42256	1346.37	5.65295
11.881	5.11373	1378.07	9.33565	1346.48	5.66779
11.885	5.16382	1377.77	9.28162	1345.64	5.74076
11.889	5.09168	1377.01	9.27128	1345.3	5.6799
11.893	5.24252	1376.92	9.31456	1345.13	5.68105
11.897	5.09933	1377.45	9.27012	1344.79	5.71188
11.901	5.03779	1376.31	9.38698	1344.53	5.75547
11.905	5.21512	1376	9.3239	1344.53	5.66907
11.909	5.17927	1375.6	9.33782	1344.11	5.67269
11.913	4.94568	1376.94	9.22352	1345.98	5.40976
11.917	5.07539	1377.15	9.21788	1343.93	5.66426
11.921	5.03461	1376.58	9.2537	1344.21	5.62996
11.925	5.12372	1376.51	9.16264	1343.09	5.72656
11.929	5.07392	1375.66	9.20748	1343.47	5.60273
11.933	5.01559	1376.49	9.08175	1343.33	5.60479
11.937	5.0473	1376.27	9.11114	1342.38	5.72704
11.941	5.20736	1376.21	9.04304	1343.36	5.58697
11.945	5.15373	1374.61	9.15113	1344.08	5.46793
11.949	5.24612	1375.46	9.03091	1343.18	5.49122
11.953	5.22378	1376.03	9.02486	1343.38	5.46135
11.957	5.11588	1375.64	8.99405	1344.08	5.36657
11.961	5.11832	1375.37	8.95262	1342.67	5.50736
11.965	5.15593	1374.71	9.01544	1342.1	5.59938
11.969	4.9627	1375.21	8.93199	1342.54	5.4595
11.973	5.04344	1375.44	8.91054	1340.79	5.61562
11.977	4.93914	1375.87	8.85976	1341.16	5.58055
11.981	5.02211	1374.43	8.96256	1341.98	5.49502
11.985	5.134	1375.05	8.87668	1341.53	5.55141
11.989	5.08725	1373.84	8.93112	1339.54	5.69653
11.993	5.11763	1373.6	8.98983	1340.82	5.50039
11.997	5.00667	1373.18	9.04366	1339.58	5.62736
12.001	5.10412	1373.75	8.95571	1340.94	5.42976
12.005	4.85589	1373.88	8.84577	1340.66	5.49418
12.009	5.08484	1373.58	8.84181	1340.72	5.43099
12.013	5.1844	1373.42	8.85903	1340.1	5.41288
12.017	5.1423	1373.25	8.91317	1340.14	5.43182
12.021	5.06398	1372.89	8.92008	1340.57	5.34768
12.025	5.18855	1373.28	8.78428	1340.24	5.40882
12.029	5.19848	1373.6	8.79747	1340.59	5.31496
12.033	5.09454	1373.16	8.79182	1339	5.43557
12.037	4.99625	1373.31	8.7483	1341.4	5.10027
12.041	5.1071	1372.96	8.69563	1338.66	5.4506
12.045	5.1313	1371.72	8.78912	1339.7	5.29475
12.049	5.06385	1372.16	8.75031	1340.53	5.18665
12.053	5.07168	1373.8	8.58	1340.14	5.1195
12.057	5.01631	1372.15	8.71269	1340.32	5.0524
12.061	5.08669	1373.13	8.58739	1339.6	5.15731
12.065	5.06034	1371.61	8.68891	1339.52	5.15737
12.069	5.18679	1372.13	8.62066	1339.33	5.16142
12.073	5.07332	1372.12	8.6671	1338.3	5.21962
12.077	5.3029	1372.46	8.56589	1339.49	5.03437
12.081	5.09446	1372.59	8.52571	1339.42	5.02306
12.085	5.04693	1372.76	8.47762	1338.07	5.1905
12.089	4.84387	1372.57	8.36379	1338.97	5.07746
12.093	5.19728	1372.05	8.46706	1338.5	5.06308
12.097	4.98854	1372.01	8.48834	1337.45	5.12324
12.101	5.08083	1372.36	8.45462	1338.22	5.03899
12.105	5.31954	1371.04	8.52288	1337.38	5.14314
12.109	5.19918	1371.62	8.36756	1338.05	5.03921
12.113	5.20479	1371.42	8.33162	1338.12	4.95457
12.117	5.29213	1372.44	8.29454	1338.08	4.91386
12.121	5.14759	1372.53	8.27963	1338.79	4.82416
12.125	5.24966	1370.73	8.30623	1336.92	5.05154
12.129	5.13078	1371.1	8.2892	1337.3	4.97717
12.133	5.17929	1371.13	8.25382	1337.78	4.88156
12.137	5.18534	1370.62	8.32907	1336.81	4.90576
12.141	5.15816	1370.59	8.31436	1335.68	5.06592
12.145	5.14964	1369.49	8.37357	1336.84	4.90452
12.149	5.05391	1369.49	8.29245	1336.14	4.9951
12.153	5.10143	1369.93	8.27025	1335.86	4.96149
12.157	5.15519	1369.37	8.33638	1335.93	4.88242
12.161	5.18419	1368.52	8.36576	1335.15	4.97941
12.165	5.07159	1369.11	8.23508	1336.01	4.89363
12.169	5.26967	1368.13	8.33673	1335.99	4.85887
12.173	5.23334	1369.06	8.24715	1335.21	4.93619
12.177	5.09546	1369.51	8.18502	1334.3	4.95429
12.181	5.24319	1368.89	8.1936	1334.55	4.90786
12.185	5.10732	1368.12	8.2256	1335.07	4.84043
12.189	5.0355	1368.09	8.22963	1336.29	4.67924
12.193	5.14385	1368.33	8.1947	1336.06	4.70155
12.197	5.17104	1368.5	8.16476	1335.78	4.67838
12.201	5.14451	1368.81	8.15349	1334.4	4.78953
12.205	5.21759	1368.19	8.07816	1334.13	4.79643
12.209	5.09256	1367.53	8.11645	1334.79	4.75294
12.213	5.19759	1368.03	8.08296	1334.13	4.79966
12.217	5.10314	1368.54	8.01996	1333.91	4.80518
12.221	5.21581	1369.02	8.00848	1332.92	4.84041
12.225	5.14803	1369.02	7.92127	1333.13	4.79218
12.229	5.14077	1367.48	7.94836	1333.16	4.78192
12.233	5.15225	1366.71	8.06298	1334.66	4.59716
12.237	5.1394	1367.65	7.96453	1334.51	4.57685
12.241	5.20289	1366.83	8.07316	1333.66	4.6457
12.245	5.09513	1367.3	7.92346	1334.27	4.52357
12.249	5.10326	1367.5	7.93094	1333.16	4.61479
12.253	5.25237	1367.39	7.93512	1332.47	4.69859
12.257	5.28063	1367.21	7.8654	1332.37	4.62247
12.261	5.15834	1366.04	7.97775	1332.19	4.56358
12.265	5.17732	1365.68	7.96015	1332.46	4.53068
12.269	5.2447	1366.09	7.90321	1332.28	4.57135
12.273	5.26211	1366.56	7.8015	1331.47	4.61392
12.277	5.21661	1365.65	7.87183	1330.18	4.71689
12.281	5.16351	1364.77	7.99774	1331.1	4.57665
12.285	5.19902	1365.7	7.80806	1330.86	4.5864
12.289	5.18535	1365.32	7.8748	1332.12	4.43033
12.293	5.01618	1366.51	7.7035	1330.81	4.57629
12.297	5.35653	1365.7	7.72037	1330.05	4.57202
12.301	5.21476	1365.45	7.73808	1330.98	4.44415
12.305	5.09531	1364.71	7.78228	1330.01	4.54929
12.309	5.18934	1365.34	7.73615	1329.85	4.57348
12.313	5.21495	1366.07	7.61704	1329.36	4.63451
12.317	5.17307	1367.13	7.43845	1330.4	4.39403
12.321	4.96383	1365.41	7.59665	1329.46	4.49247
12.325	5.12796	1365.48	7.54384	1329.28	4.49571
12.329	5.24164	1364.75	7.63538	1329.9	4.43854
12.333	5.14853	1364.17	7.66619	1328.93	4.54035
12.337	4.98881	1364.55	7.62405	1328.67	4.4947
12.341	4.92009	1364.69	7.60753	1328.65	4.43354
12.345	5.19933	1364.16	7.61074	1328.03	4.51646
12.349	5.15808	1364.28	7.55217	1328.77	4.41015
12.353	5.05647	1364.97	7.44943	1328.79	4.42648
12.357	5.40726	1364.56	7.4828	1328.62	4.37321
12.361	5.22783	1363.04	7.67281	1327.03	4.48957
12.365	5.05735	1363.92	7.49939	1328.05	4.33826
12.369	5.19487	1362.93	7.56218	1328.41	4.31427
12.373	5.02751	1364.09	7.40359	1328.04	4.34501
12.377	5.39902	1362.95	7.52116	1327.74	4.35396
12.381	5.09661	1364.11	7.39449	1327.11	4.34839
12.385	5.23713	1363.68	7.38792	1328.14	4.21331
12.389	5.22497	1362.37	7.47507	1327.52	4.2888
12.393	5.11091	1363.94	7.27542	1326.91	4.339
12.397	5.13576	1363.12	7.38585	1326.81	4.33821
12.401	5.00509	1363.51	7.32848	1325.99	4.33702
12.405	5.13979	1362.07	7.47601	1326.53	4.23832
12.409	4.97699	1362.57	7.33175	1327.27	4.13753
12.413	5.091	1361.84	7.3967	1325.31	4.36687
12.417	5.09402	1362.19	7.36919	1326.73	4.18829
12.421	5.15812	1362.14	7.37271	1325.75	4.21513
12.425	4.93398	1363.31	7.20816	1325.52	4.20354
12.429	5.03386	1362.38	7.20907	1325.37	4.23343
12.433	5.19325	1361.21	7.28882	1325.51	4.20892
12.437	5.20614	1361.2	7.28708	1326.09	4.13194
12.441	5.11377	1360.93	7.31983	1324.52	4.2197
12.445	5.15714	1361.92	7.17856	1324.41	4.21143
12.449	5.06316	1361.04	7.22766	1324.23	4.20457
12.453	5.2013	1360.45	7.22912	1325.41	4.06753
12.457	5.04679	1360.53	7.22165	1324.61	4.16853
12.461	5.0941	1360.42	7.25003	1324.58	4.11362
12.465	5.27371	1360.09	7.29139	1322.3	4.30921
12.469	5.1354	1360.68	7.12394	1324.49	4.01568
12.473	4.97019	1360.5	7.097	1322.84	4.22515
12.477	5.22618	1360.1	7.13785	1325.06	3.98256
12.481	5.16102	1358.65	7.32132	1324.03	4.01369
12.485	5.23766	1359.95	7.14415	1322.38	4.1647
12.489	5.14451	1360.65	7.02706	1323.63	3.99076
12.493	5.29922	1360.69	6.94589	1323.29	4.05165
12.497	5.07656	1359.23	7.11546	1324.33	3.90528
12.501	5.21856	1360.37	6.99143	1323.25	3.98135
12.505	5.21918	1360.01	7.01662	1322.78	3.99381
12.509	5.31495	1358.68	7.08384	1322.18	4.04321
12.513	5.20593	1359.11	6.97919	1322.37	3.99863
12.517	5.34079	1359.92	6.90719	1323.27	3.94971
12.521	5.09353	1360.64	6.82442	1323.23	3.84939
12.525	5.15916	1359	6.96819	1322.85	3.7989
12.529	5.12042	1360.09	6.84343	1320.88	4.03892
12.533	5.14756	1358.6	6.89361	1320	4.16985
12.537	5.29798	1357.87	6.96236	1322.19	3.86605
12.541	5.10949	1358.82	6.87011	1321.15	3.96169
12.545	5.17165	1358.31	6.95522	1321.09	3.90227
12.549	5.07167	1358.39	6.87841	1320.58	3.93421
12.553	5.1842	1359.08	6.7029	1321.03	3.86859
12.557	5.06682	1357.6	6.88449	1321.93	3.77662
12.561	5.24063	1358.79	6.73906	1321.5	3.769
12.565	5.1425	1357.41	6.90249	1320.76	3.76803
12.569	5.10716	1358.28	6.71431	1319.44	3.91364
12.573	4.95518	1358.6	6.62171	1320.98	3.70109
12.577	4.9992	1357.28	6.78145	1321.41	3.65373
12.581	5.09426	1357.27	6.76995	1318.46	4.01818
12.585	5.26758	1357.26	6.79481	1319.58	3.77264
12.589	5.0564	1357.69	6.6568	1319.27	3.7786
12.593	5.07949	1357.35	6.64714	1319.02	3.8339
12.597	5.26127	1356.62	6.69466	1318.87	3.83046
12.601	5.16772	1357.29	6.62451	1317.64	3.95774
12.605	5.06614	1356.59	6.71754	1318.82	3.71914
12.609	5.18624	1355.73	6.74645	1317.68	3.84241
12.613	5.42586	1356.5	6.57151	1317.14	3.87406
12.617	5.01537	1355.99	6.62931	1318.34	3.75032
12.621	5.13219	1356.63	6.54603	1318.83	3.67456
12.625	5.18062	1356.22	6.59358	1315.73	3.97215
12.629	5.19662	1355.75	6.61612	1316.25	3.86747
12.633	5.19727	1355.72	6.52195	1316.93	3.7885
12.637	5.14198	1354.87	6.61312	1316.93	3.76977
12.641	5.23444	1355.51	6.53673	1316.62	3.81198
12.645	5.04991	1355.74	6.51942	1318.17	3.56107
12.649	5.00198	1355.28	6.54074	1315.97	3.7568
12.653	5.1359	1354.37	6.57051	1315.96	3.74649
12.657	5.16988	1354.43	6.5359	1317.5	3.5627
12.661	5.36426	1356.14	6.39722	1317.2	3.61325
12.665	5.20013	1354.5	6.51128	1315.96	3.70669
12.669	5.06752	1355.53	6.38793	1315.98	3.61752
12.673	5.10888	1354.28	6.43817	1316.53	3.54366
12.677	5.09691	1354.1	6.4316	1316.13	3.57849
12.681	5.07756	1353.93	6.43721	1316.82	3.5024
12.685	4.98723	1354.62	6.36161	1312.25	4.04248
12.689	5.10287	1353.44	6.48862	1311.02	4.09008
12.693	5.23155	1353.38	6.42783	1310.06	4.19338
12.697	5.14504	1353.7	6.32813	1311.85	3.96899
12.701	5.02156	1352.99	6.42471	1314.97	3.59231
12.705	5.05459	1353.04	6.48202	1315.18	3.54843
12.709	5.12699	1353.24	6.43896	1314.03	3.61937
12.713	5.08489	1352.68	6.3493	1313.74	3.59478
12.717	5.11178	1353.93	6.19452	1314.11	3.5339
12.721	5.09218	1353.05	6.23593	1314.09	3.54572
12.725	5.08187	1353.92	6.14998	1314.17	3.49374
12.729	5.20093	1353.9	6.15538	1313.17	3.52409
12.733	5.39589	1352.76	6.20471	1312.7	3.5431
12.737	4.97081	1352.55	6.21685	1311.93	3.62209
12.741	5.30941	1353.69	6.04067	1313.23	3.47308
12.745	5.31667	1352.59	6.16846	1311.8	3.64805
12.749	5.11924	1353.33	6.08233	1312	3.52607
12.753	5.30829	1352.5	6.08484	1312.72	3.38218
12.757	5.13181	1351.47	6.17965	1311.18	3.58149
12.761	5.20728	1351.27	6.21115	1312.36	3.43889
12.765	5.27273	1351.69	6.13968	1312.34	3.42597
12.769	5.37003	1352.05	6.09693	1313.02	3.26755
12.773	5.34858	1351.69	6.04476	1311.7	3.38485
12.777	5.11504	1351.35	6.04163	1311.57	3.38844
12.781	5.14405	1351.5	6.00094	1311.39	3.39978
12.785	5.06519	1351.01	6.06207	1312.42	3.26823
12.789	5.04151	1350.17	6.16504	1310.16	3.48837
12.793	5.14806	1350.59	6.06235	1310.13	3.45923
12.797	5.28378	1350.18	6.0479	1310.61	3.35089
12.801	5.08437	1350.93	5.93085	1310.88	3.34929
12.805	5.13839	1349.99	6.03287	1310.52	3.38103
12.809	5.03046	1351.14	5.91292	1310.02	3.41098
12.813	5.25608	1348.76	6.14164	1309.31	3.40653
12.817	5.22883	1349.98	5.94303	1308.28	3.49902
12.821	5.34673	1349.36	5.98688	1308.7	3.46011
12.825	4.9886	1349.94	5.89509	1311.01	3.17788
12.829	4.88011	1350.17	5.8687	1308.28	3.48503
12.833	4.96772	1350.64	5.81287	1308.62	3.34765
12.837	5.25808	1348.76	5.94269	1308	3.39799
12.841	4.99516	1348.89	5.88954	1309.26	3.26087
12.845	5.0692	1349.54	5.79656	1307.99	3.41231
12.849	5.13971	1348.49	5.93991	1309.04	3.25882
12.853	5.19263	1348.48	5.92229	1307.96	3.30484
12.857	5.13063	1348.64	5.82858	1308.68	3.16933
12.861	4.97986	1348.26	5.82718	1308.14	3.21233
12.865	5.17941	1347.45	5.91088	1308.43	3.19687
12.869	5.19242	1347.9	5.87158	1308.17	3.24653
12.873	5.23041	1348.17	5.82184	1307.88	3.1671
12.877	5.09428	1347.51	5.82507	1306.42	3.28562
12.881	5.10303	1347.51	5.77392	1306.03	3.34848
12.885	5.16229	1348.35	5.6911	1306.07	3.35609
12.889	5.10673	1347.85	5.72724	1307.24	3.20641
12.893	5.02904	1347.08	5.83334	1308.45	3.01126
12.897	5.08039	1347.12	5.7611	1305.28	3.31398
12.901	5.19496	1346.46	5.79778	1305.07	3.35108
12.905	5.00831	1346.15	5.78764	1307.17	3.05675
12.909	5.17766	1346.09	5.81522	1306.82	3.0971
12.913	5.08103	1346.93	5.76007	1305.69	3.21451
12.917	5.19678	1346.75	5.71934	1306.28	3.0335
12.921	5.2227	1346.64	5.61093	1305.38	3.12524
12.925	5.37524	1345.29	5.67994	1304.62	3.18739
12.929	4.99927	1345.97	5.65871	1305.12	3.11197
12.933	5.0619	1345.76	5.73077	1304.94	3.15064
12.937	5.43323	1345.39	5.64242	1305.79	2.97546
12.941	5.08101	1346.25	5.48677	1304.15	3.13349
12.945	5.11472	1344.77	5.66089	1303.94	3.13158
12.949	5.11218	1344.94	5.63288	1304.21	3.1098
12.953	5.15618	1344.84	5.65064	1304.14	3.12297
12.957	5.18004	1344.67	5.60786	1303.64	3.09769
12.961	5.18503	1344.58	5.54295	1303.6	3.05707
12.965	5.08974	1344.9	5.51469	1304.15	2.98521
12.969	5.22051	1342.92	5.73219	1302.64	3.14522
12.973	5.09182	1344.61	5.53529	1303.23	3.05825
12.977	5.22159	1343.86	5.5515	1302.53	3.11064
12.981	5.19999	1344.33	5.44174	1302.1	3.07549
12.985	5.04285	1344.53	5.40106	1302.17	3.06692
12.989	5.05413	1343.8	5.50562	1301.97	3.0827
12.993	5.13072	1343.41	5.55247	1302.13	3.08725
12.997	5.18702	1344.32	5.41398	1301.36	3.12537
13.001	5.08885	1342.2	5.50969	1302.08	2.95848
13.005	5.32956	1343.23	5.40768	1302.01	2.9468
13.009	5.2347	1343.35	5.40602	1303.05	2.81691
13.013	5.1706	1344.09	5.30382	1301.9	2.94906
13.017	5.0089	1343.45	5.34509	1303.36	2.76102
13.021	5.13168	1343.23	5.28506	1301.06	2.91693
13.025	5.22857	1342.51	5.34992	1300.6	2.96565
13.029	5.03905	1342.94	5.30703	1301.02	2.90621
13.033	5.07115	1342.74	5.38202	1301.55	2.8417
13.037	5.16305	1343.26	5.282	1301.11	2.88901
13.041	5.04155	1342.41	5.20484	1300.24	2.91813
13.045	4.91878	1342.47	5.18422	1297.83	3.17044
13.049	5.22564	1341.24	5.34828	1296.97	3.27455
13.053	5.14954	1341.46	5.33434	1298.54	3.08066
13.057	5.02619	1341.66	5.25967	1300.47	2.84176
13.061	5.21203	1341.23	5.25471	1298.16	3.05583
13.065	5.18175	1340.43	5.34586	1299.1	2.88112
13.069	5.11097	1339.87	5.3841	1298.8	2.92457
13.073	4.771	1342.05	5.16801	1300.01	2.73876
13.077	5.19152	1340.53	5.26859	1298.82	2.8894
13.081	5.112	1340.26	5.23214	1297.05	3.00627
13.085	5.32135	1340.6	5.15195	1297.23	2.95604
13.089	5.01284	1339.2	5.31941	1298.4	2.75357
13.093	5.33621	1340.81	5.11928	1298.4	2.76579
13.097	5.15918	1338.88	5.3662	1298.49	2.76689
13.101	5.26751	1340.63	5.09342	1296.37	2.94867
13.105	5.17339	1341.45	4.96182	1297.58	2.73336
13.109	5.14203	1339.5	5.14058	1296.78	2.8352
13.113	5.15867	1339.86	5.05195	1297.51	2.74178
13.117	5.13483	1338.78	5.14729	1297.16	2.78082
13.121	5.26462	1340.02	5.02496	1295.73	2.91208
13.125	5.08538	1338.5	5.07399	1294.13	3.02727
13.129	5.03182	1338.6	5.07301	1292.2	3.25287
13.133	5.06374	1337.8	5.19499	1295.01	2.90444
13.137	5.30268	1337.76	5.11157	1292.59	3.20945
13.141	5.04489	1336.75	5.2139	1292.98	3.10006
13.145	5.01801	1337.55	5.11659	1292.2	3.12929
13.149	5.13358	1337.94	5.04169	1292.71	3.06864
13.153	4.93327	1338.38	5.01935	1291.63	3.18098
13.157	5.13549	1337.23	4.99617	1293.05	3.00136
13.161	5.20421	1337.37	4.95929	1292.05	3.1022
13.165	5.05276	1337.32	4.95651	1293.29	2.8501
13.169	5.20082	1337.48	4.94339	1294.15	2.72865
13.173	4.978	1336.86	5.03266	1293.64	2.76344
13.177	5.14322	1335.63	5.08613	1293.62	2.79293
13.181	5.08406	1336.81	4.90138	1292.9	2.85664
13.185	4.97527	1336.15	4.95967	1294.1	2.61053
13.189	5.26097	1335.9	4.99518	1293.23	2.68518
13.193	5.05317	1335.02	5.10067	1293.85	2.61905
13.197	5.11253	1334.25	5.13206	1292.87	2.78205
13.201	5.19003	1335.42	4.92995	1292.74	2.76104
13.205	5.14115	1335.39	4.92335	1292.34	2.63555
13.209	5.32021	1335.47	4.90981	1293.52	2.49989
13.213	5.00417	1337.08	4.72098	1293.86	2.46368
13.217	5.00135	1335.98	4.84232	1292.2	2.66882
13.221	5.21755	1336.03	4.71942	1290.96	2.81372
13.225	5.20856	1334.69	4.83187	1290.51	2.79562
13.229	5.25711	1334.85	4.82193	1290.98	2.68842
13.233	5.17926	1334.23	4.93037	1290.96	2.70503
13.237	4.97551	1335.28	4.78257	1290.68	2.72027
13.241	4.83919	1333.05	4.92428	1290.74	2.68989
13.245	4.96072	1335.06	4.65552	1291.35	2.52371
13.249	5.15122	1333.57	4.85646	1290.56	2.57993
13.253	5.04944	1333.79	4.82344	1291.15	2.46802
13.257	5.26756	1333.85	4.80825	1290.71	2.54026
13.261	5.32277	1333.16	4.82426	1290.88	2.54903
13.265	5.17358	1333.37	4.7657	1289.77	2.56934
13.269	5.20041	1334.47	4.65145	1286.63	2.88399
13.273	5.00717	1331.18	4.94443	1286.46	2.91624
13.277	4.9879	1332.54	4.80117	1286.2	2.95718
13.281	5.22834	1331.61	4.82269	1285.67	3.01494
13.285	5.26325	1331.43	4.81412	1286.4	2.88422
13.289	5.18325	1331.97	4.73009	1285.52	2.8908
13.293	5.12263	1332.52	4.661	1286.89	2.74164
13.297	5.24703	1331.62	4.72355	1287.08	2.69536
13.301	5.25358	1332.31	4.59735	1286.74	2.73979
13.305	5.10864	1331.13	4.74892	1285.32	2.8935
13.309	5.09984	1330.09	4.77567	1285.36	2.81989
13.313	4.86865	1330.66	4.82805	1285.81	2.70437
13.317	5.14917	1332.03	4.54771	1286.04	2.6695
13.321	5.06834	1331.39	4.54515	1284.26	2.89934
13.325	5.05721	1332.38	4.41168	1285.04	2.81971
13.329	5.09925	1329.82	4.74152	1284.42	2.79802
13.333	5.13653	1332.17	4.44286	1283.75	2.82481
13.337	5.29787	1331.15	4.53782	1282.66	2.94767
13.341	5.2346	1331.43	4.34849	1284.01	2.79658
13.345	5.13788	1329.77	4.5515	1283.78	2.81132
13.349	5.14963	1328.86	4.67671	1282.79	2.90503
13.353	5.11318	1329.56	4.62919	1283.98	2.6397
13.357	5.22759	1330.5	4.52821	1283.17	2.74749
13.361	5.35952	1329.08	4.49078	1283.4	2.69662
13.365	5.23259	1330.78	4.29422	1282.79	2.80959
13.369	5.22124	1330.18	4.37883	1282.48	2.80629
13.373	5.30084	1329.57	4.47291	1283.24	2.62732
13.377	4.85217	1326.81	4.78694	1282.98	2.63255
13.381	5.32062	1328.53	4.49352	1282.11	2.72763
13.385	5.2544	1326.42	4.70237	1282.67	2.68092
13.389	5.18381	1330.13	4.25889	1282.14	2.70477
13.393	5.03661	1329.24	4.35875	1282.83	2.51915
13.397	5.3137	1329.41	4.36363	1281.91	2.60658
13.401	5.10022	1326.5	4.6235	1280.15	2.83977
13.405	4.97716	1326.13	4.59032	1282.85	2.50602
13.409	5.33089	1328.15	4.32171	1282.12	2.56189
13.413	5.20141	1327.19	4.48857	1281.38	2.52469
13.417	5.09344	1327.36	4.44312	1281.75	2.49221
13.421	5.06479	1325.6	4.56483	1279.68	2.7242
13.425	4.97966	1324.55	4.65475	1279.59	2.73286
13.429	4.97597	1327.17	4.33724	1279.99	2.6639
13.433	5.11851	1327.67	4.26445	1280.1	2.59277
13.437	4.94315	1328.19	4.2231	1279.48	2.58478
13.441	4.98149	1326.03	4.36504	1279.88	2.53437
13.445	5.14623	1326.41	4.25361	1280.07	2.52655
13.449	5.20167	1326.98	4.19729	1279.28	2.60844
13.453	5.0097	1323.61	4.59536	1279.67	2.47658
13.457	5.04216	1327.06	4.16986	1279.91	2.40881
13.461	5.25703	1326.14	4.21086	1278.48	2.56196
13.465	5.10376	1324.71	4.33153	1278.94	2.5078
13.469	5.13789	1325.55	4.21109	1279.5	2.42994
13.473	5.06183	1326.51	4.10238	1277.9	2.56583
13.477	5.10205	1325.3	4.33374	1277.07	2.63458
13.481	5.13648	1325.43	4.16438	1276.99	2.60129
13.485	5.10851	1324.96	4.1289	1278.2	2.43935
13.489	5.32726	1324.72	4.1715	1279.29	2.32935
13.493	4.88048	1323.96	4.26861	1279.06	2.30697
13.497	5.08047	1324.08	4.2405	1278.9	2.2366
13.501	4.9639	1323.88	4.19519	1278.94	2.22859
13.505	5.23404	1324.67	4.06176	1278.55	2.27604
13.509	5.13744	1324.59	4.08308	1277.79	2.36878
13.513	5.00671	1323.79	4.12419	1278.78	2.20488
13.517	5.09094	1324.17	4.07879	1276.53	2.39235
13.521	5.12953	1323.46	4.11622	1276.88	2.33007
13.525	5.18135	1321.03	4.35522	1275.43	2.52541
13.529	5.03249	1323.29	4.0685	1275.32	2.5186
13.533	4.96152	1322.53	4.16621	1277.18	2.30017
13.537	4.89919	1323.36	4.05304	1275.1	2.42783
13.541	4.96797	1322.62	4.10698	1274.86	2.45766
13.545	5.01412	1321.46	4.13673	1274.24	2.49797
13.549	5.22403	1323.36	3.92655	1273.96	2.53599
13.553	5.19037	1322.4	4.02721	1274.47	2.47746
13.557	5.09617	1321.32	4.17344	1274.66	2.36471
13.561	5.22429	1321.01	4.15799	1273.63	2.44009
13.565	5.26389	1320.2	4.16278	1273.62	2.44866
13.569	5.24706	1320.99	4.04308	1273.58	2.43848
13.573	4.97251	1319.85	4.20031	1273.95	2.399
13.577	4.6168	1320.23	4.14663	1273.86	2.32454
13.581	4.34735	1319.05	4.2613	1273.23	2.34737
13.585	4.57369	1320.9	3.95496	1272.44	2.4606
13.589	4.5246	1318.99	4.13256	1273.2	2.36034
13.593	4.39341	1318.56	4.21027	1273.32	2.3485
13.597	4.57605	1319.58	4.09855	1273.3	2.27228
13.601	4.50413	1320.86	3.94384	1273.14	2.20592
13.605	4.40658	1321.17	3.76745	1271.83	2.35263
13.609	4.38941	1314.48	4.53287	1272.54	2.29614
13.613	4.19793	1314.74	4.51326	1272.06	2.31346
13.617	4.34041	1314.41	4.54013	1271.59	2.33774
13.621	4.32366	1313.28	4.67407	1271.36	2.25511
13.625	4.51914	1314.17	4.48967	1271.43	2.24235
13.629	4.57999	1313.18	4.55324	1271.2	2.27333
13.633	4.33103	1313.63	4.48714	1269.73	2.47236
13.637	4.18344	1314.36	4.40736	1270.29	2.36692
13.641	4.65052	1314.07	4.43203	1270.35	2.29379
13.645	4.41251	1313.31	4.47034	1269.69	2.33957
13.649	4.59404	1311.76	4.58266	1269.62	2.35729
13.653	4.15697	1312.4	4.51034	1269.51	2.33967
13.657	4.04747	1312.94	4.42938	1270.18	2.2316
13.661	4.20431	1312.6	4.46341	1268.69	2.34458
13.665	4.33398	1312.3	4.46957	1271.63	1.92379
13.669	4.38337	1311.09	4.54573	1269.69	2.17712
13.673	4.45079	1311.9	4.42715	1271.5	1.98717
13.677	4.26059	1311.91	4.40638	1270.93	2.01858
13.681	4.37773	1312.17	4.38956	1269.45	2.1365
13.685	4.46334	1312.04	4.39389	1269.69	2.03311
13.689	4.26671	1311.57	4.35812	1268.74	2.14159
13.693	4.4023	1311.3	4.37259	1268.84	2.14121
13.697	4.17332	1310.62	4.41982	1266.9	2.34681
13.701	4.38245	1310.93	4.38993	1268.83	2.09161
13.705	4.07162	1311.02	4.37437	1267.71	2.12719
13.709	4.48259	1310.78	4.33227	1267.03	2.20965
13.713	4.21334	1310.52	4.3012	1266.42	2.30056
13.717	4.16256	1311.25	4.21888	1266.38	2.30005
13.721	4.3589	1310.76	4.27881	1266.72	2.20922
13.725	4.09282	1311.68	4.16294	1266.71	2.17651
13.729	4.17152	1310.28	4.28519	1265.22	2.29572
13.733	4.33039	1311.21	4.08899	1265.84	2.23084
13.737	4.28152	1309.68	4.25219	1265.49	2.23854
13.741	4.35411	1309.69	4.25661	1266.12	2.1815
13.745	4.37691	1309.98	4.20636	1265.7	2.11667
13.749	4.30912	1310.58	4.10028	1264.71	2.21129
13.753	4.52228	1309.12	4.20093	1265.63	2.10326
13.757	4.2749	1309.14	4.19206	1264.74	2.22603
13.761	4.45174	1309.59	4.14264	1266.49	1.97559
13.765	4.34095	1309.86	4.10174	1264.71	2.15109
13.769	4.2517	1307.34	4.34721	1264.56	2.04692
13.773	4.30238	1307.81	4.166	1264.22	2.09537
13.777	4.33792	1307.91	4.16688	1263.42	2.16982
13.781	4.20891	1309.42	4.00607	1262.74	2.2952
13.785	4.31269	1308.26	4.1053	1263.35	2.13506
13.789	4.40794	1307.66	4.15241	1264.14	1.9751
13.793	4.48014	1307.9	4.02971	1262.95	2.14755
13.797	4.29533	1307.62	4.03517	1263.42	2.03177
13.801	4.1585	1307.2	4.12988	1261.36	2.31329
13.805	4.39022	1306.07	4.23471	1263.41	1.99821
13.809	4.58253	1306.64	4.15645	1263.62	1.89427
13.813	4.37013	1307.02	4.02064	1261.58	2.09385
13.817	4.40138	1306.09	4.1048	1260.41	2.25973
13.821	4.31688	1307.2	3.97144	1263.01	1.9274
13.825	4.37868	1307.27	3.95448	1263.37	1.91156
13.829	4.64903	1306.6	4.01614	1260.7	2.12914
13.833	4.33974	1305.48	4.08422	1262.05	1.93454
13.837	4.26459	1305.99	3.98485	1261.9	1.92467
13.841	4.34706	1306.58	3.89967	1261.47	1.98077
13.845	4.39671	1306.09	3.9729	1260.68	2.07892
13.849	4.41848	1304.96	4.07763	1259.62	2.12687
13.853	4.33034	1305.24	3.99464	1260.92	1.90407
13.857	4.16917	1305.47	3.89677	1260.49	1.97323
13.861	4.57259	1304.72	3.9766	1261	1.90831
13.865	4.24128	1304.66	3.97778	1260.63	1.95342
13.869	4.47504	1305.63	3.88533	1259.01	2.09698
13.873	4.3527	1304.72	3.97255	1258.71	2.0718
13.877	4.10834	1304.38	3.86484	1260.15	1.87191
13.881	4.28524	1305.04	3.77581	1258.46	2.0826
13.885	4.36961	1304.24	3.89265	1258.56	2.04948
13.889	4.2981	1304.78	3.83556	1259.73	1.84075
13.893	4.5816	1304.39	3.85075	1258.58	1.96141
13.897	4.41237	1302.91	3.92695	1257.91	1.98349
13.901	4.15312	1304.38	3.76111	1258.75	1.90751
13.905	4.26462	1302.88	3.91759	1259.72	1.76776
13.909	4.27941	1304.11	3.77163	1258.09	1.92977
13.913	4.33973	1303.34	3.8343	1259.5	1.72157
13.917	4.51164	1302.33	3.89114	1255.75	2.13163
13.921	4.355	1303.01	3.76418	1259.38	1.67506
13.925	4.26803	1302.24	3.85803	1256.98	1.96298
13.929	4.14417	1304.18	3.63833	1256.17	2.06854
13.933	4.30098	1303.8	3.63493	1257.32	1.82189
13.937	4.37445	1302.25	3.73679	1256.74	1.84894
13.941	4.2786	1303.45	3.56432	1255.99	1.92227
13.945	4.71183	1301.41	3.80543	1255.48	1.98731
13.949	4.30765	1303.11	3.60976	1255.63	1.97532
13.953	4.46806	1301.81	3.74443	1255.73	1.86132
13.957	5.02007	1301.42	3.71598	1256.04	1.79295
13.961	4.28992	1300.52	3.78506	1254.55	1.94746
13.965	4.17148	1301.58	3.62997	1254.98	1.91961
13.969	4.37353	1301.36	3.68161	1255.47	1.83177
13.973	4.54029	1301.5	3.61748	1254.49	1.87877
13.977	4.45599	1300.76	3.64912	1253.94	1.90289
13.981	4.24589	1299.7	3.73111	1254.56	1.80507
13.985	4.18334	1300.86	3.58171	1254.13	1.88786
13.989	4.31513	1301.26	3.50813	1253.1	1.98107
13.993	4.39185	1301.64	3.47321	1254.02	1.82199
13.997	4.37051	1299.89	3.63256	1252.64	1.88644
14.001	4.3501	1299.44	3.60721	1252.94	1.86272
14.005	4.66305	1298.88	3.67213	1253.78	1.73827
14.009	4.59744	1299.39	3.61817	1252.81	1.9
14.013	4.36935	1299.56	3.60231	1253.39	1.78531
14.017	4.45959	1298.96	3.62567	1253.53	1.65974
14.021	4.38266	1299.85	3.40791	1252.39	1.78385
14.025	4.29443	1299.9	3.4083	1250.28	2.04303
14.029	4.47104	1298.49	3.56564	1252.41	1.82206
14.033	4.39402	1298.45	3.58286	1250.7	1.97181
14.037	4.41349	1299.16	3.47705	1251.3	1.82479
14.041	4.26714	1297.99	3.53844	1252.1	1.69016
14.045	4.3191	1297.56	3.55383	1251.18	1.78443
14.049	4.42233	1299.15	3.33398	1252.08	1.67672
14.053	4.24571	1299.44	3.31418	1250.57	1.86672
14.057	4.34913	1299.82	3.25189	1251.92	1.63287
14.061	4.44946	1299.79	3.16887	1249.57	1.84308
14.065	4.21574	1298.09	3.35587	1249.68	1.81481
14.069	4.32145	1297.74	3.47089	1249.13	1.88265
14.073	4.28957	1297.35	3.37881	1248.86	1.92194
14.077	4.4392	1297.1	3.43696	1250.88	1.62003
14.081	4.61982	1296.46	3.43957	1249.19	1.78019
14.085	4.79301	1296.87	3.3808	1249.51	1.70617
14.089	4.89771	1295.75	3.482	1247.98	1.89124
14.093	4.60748	1295.86	3.48037	1249.34	1.73181
14.097	4.58312	1296.51	3.38282	1248.11	1.83178
14.101	4.41091	1296.18	3.32916	1249.37	1.56838
14.105	4.68375	1295.66	3.37943	1246.66	1.90242
14.109	4.14191	1296.33	3.25902	1247.4	1.77137
14.113	4.23016	1295.71	3.3533	1248.34	1.66947
14.117	4.38372	1296.02	3.2992	1247.75	1.71533
14.121	4.45916	1296.12	3.2374	1247.55	1.6476
14.125	4.46051	1294.18	3.36996	1247.07	1.70329
14.129	4.27194	1295.78	3.16121	1247.03	1.69857
14.133	4.33155	1293.76	3.39578	1246.97	1.70759
14.137	4.27477	1294.26	3.35444	1246.89	1.70489
14.141	4.38166	1293.58	3.3377	1244.8	1.86578
14.145	4.74394	1293.09	3.34473	1246.32	1.63749
14.149	4.38025	1292.04	3.47395	1245.78	1.71964
14.153	4.40746	1294.07	3.22856	1247.13	1.53878
14.157	4.46519	1293.37	3.33991	1245.86	1.69814
14.161	4.36104	1293.63	3.2177	1245.47	1.66245
14.165	4.30651	1292.59	3.29182	1244.86	1.67736
14.169	4.17727	1293.25	3.16344	1246.03	1.52003
14.173	4.22018	1292.47	3.28015	1243.19	1.8915
14.177	4.21268	1292.52	3.29748	1243.25	1.86218
14.181	4.21424	1293.25	3.14055	1244.42	1.65265
14.185	4.30235	1293.17	3.07288	1243.31	1.70041
14.189	4.22513	1291.41	3.26918	1243.12	1.73931
14.193	4.33948	1292.45	3.15484	1244.51	1.58163
14.197	4.17308	1291.87	3.21883	1244.31	1.59142
14.201	4.48221	1290.73	3.34675	1243.13	1.70486
14.205	4.42984	1291.12	3.21058	1243.01	1.6528
14.209	4.46688	1291.06	3.17857	1241.39	1.80528
14.213	4.43709	1291.72	3.07757	1242.44	1.67526
14.217	4.52751	1291.58	3.11092	1242.93	1.63761
14.221	4.71434	1291.49	3.12602	1243.9	1.51431
14.225	4.57969	1292.35	2.97974	1242.42	1.5765
14.229	4.40181	1289.56	3.15653	1242.6	1.52535
14.233	4.42075	1290.16	3.11445	1242.53	1.56624
[truncated: 6,044 more rows]

## Sheet: Fig. 4
Fig4a: pre translation		post-translation		Fig 4b
[truncated: 144,081 more rows]

[truncated: 9 more sheets: Fig. 5, SI Fig. 1, SI Fig. 2, SI Fig. 3, SI Fig. 5, SI Fig. 8, SI Fig. 9, SI Table 1, SI Table 2]
